# Supplementary material for: Circulating metabolites and the risk of type 2 diabetes: a prospective study of 11,896 young adults from four Finnish cohorts
Source: Diabetologia. 2019 Oct 4;62(12):2298–309. doi: 10.1007/s00125-019-05001-w (PMC6861432; doi:10.1007/s00125-019-05001-w)
Supplement: Supplementary file 2 — (XLSX 528 kb) [file 125_2019_5001_MOESM2_ESM.xlsx]

## Sheet: ESM Table 2
	Figures 1, 2 and ESM Figure 2					Figure 3: Fasting glucose at follow up in 3 cohorts				Figure 3: 2h glucose at 15 year followup in NFBC66				Figure 3: logHOMA-IR at followup in 3 cohorts					ESM Table 1					ESM Figure 3: Consistency of biomarker associations across cohorts and comparison of fixed and random-effects meta-analysis																				Number of individuals in each cohort					ESM Figure 4: Biomarker associations for men and women
Full name	OddsRatio	CI95low	CI95high	pMeta		beta_0hglucFOLLOW	SE_0hglucFOLLOWUP	p_0hglucFOLLOW	n_0hglucFOLLOW	beta_2hglucFOLLOW	SE_2hglucFOLLOWUP	p_2hglucFOLLOW	n_2hglucFOLLOW	Beta_logHOMAIRFollow	SE_logHOMAIRFollow	p_logHOMAIRFollow	n_logHOMAIRFollow		UNIT	mean	SD	n_meta		BetaMeta_FixedEf	SEMeta_FixedEf	pMeta_FixedEf	BetaMeta_RandomEf	SEMeta_RandomEf	pMeta_RandomEf	I2_heterogeneity	pQ_heterogeneity	Beta_YFS	SE_YFS	Pvalue_YFS	Beta_FR97	SE_FR97	Pvalue_FR97	Beta_DILGOM	SE_DILGOM	Pvalue_DILGOM	Beta_NFBC	SE_NFBC	Pvalue_NFBC	n_YFS	n_FR97	n_DILGOM	n_NFBC		Beta_Men
Isoleucine	1.32918	1.20512	1.46602	1.26e-08		0.0805797	0.014855	5.81495e-08	5012	0.135161	0.021195	1.80558e-10	3027	0.178987	0.014574	1.14159e-34	5005		mmol/l	0.0557678	0.0181488	11777		0.284562	0.0499932	1.26e-08	0.284562	0.0499932	1.25552e-08	0	0.439781	0.442329	0.124105	0.00036505	0.185074	0.0967626	0.055791	0.317412	0.19514	0.103825	0.282186	0.0703392	6.03e-05	2130	3058	1417	5172		0.294558
Leucine	1.33058	1.20496	1.4693	1.65e-08		0.0973317	0.0147038	3.60378e-11	5016	0.114234	0.0209325	4.83552e-08	3028	0.156006	0.0144823	4.65633e-27	5009		mmol/l	0.0842688	0.0213987	11783		0.285617	0.0505958	1.65e-08	0.285617	0.0505958	1.65116e-08	0	0.434369	0.44487	0.121588	0.00025337	0.19469	0.10053	0.0527914	0.363111	0.208516	0.0816129	0.267921	0.0705266	0.00014536	2134	3058	1417	5174		0.320466
Valine	1.19993	1.07556	1.33867	0.00109526		0.0727991	0.0142744	3.39717e-07	5014	0.0687446	0.020402	0.000753035	3027	0.101375	0.0141857	8.91401e-13	5007		mmol/l	0.199425	0.0475388	11777		0.18226	0.055825	0.00109526	0.202582	0.0770506	0.00855856	37.008	0.190036	0.431119	0.129771	0.00089324	0.136528	0.10937	0.211917	0.243213	0.263314	0.355664	0.109874	0.0782118	0.160074	2132	3057	1417	5171		0.236007
Phenylalanine	1.31172	1.18049	1.45754	4.53e-07		0.0423179	0.013526	0.00175628	5016	0.07502	0.0194797	0.00011755	3028	0.0968521	0.013442	5.79545e-13	5009		mmol/l	0.0805962	0.0131865	11782		0.271338	0.0537807	4.53e-07	0.271338	0.0537807	4.52867e-07	0	0.399787	0.437914	0.117016	0.00018231	0.271814	0.108843	0.012514	0.113186	0.269003	0.673929	0.21391	0.0757063	0.00472025	2134	3058	1417	5173		0.301008
Tyrosine	1.18298	1.06402	1.32	0.00188641		0.0296781	0.013494	0.0278526	5013	0.0819566	0.0194195	2.43952e-05	3025	0.0508355	0.0134567	0.000158273	5006		mmol/l	0.0538764	0.0130903	11779		0.168035	0.0540731	0.00188641	0.168035	0.0540731	0.00188641	0	0.432765	0.374965	0.136743	0.00610473	0.119507	0.104315	0.251945	0.102485	0.263727	0.697569	0.136955	0.0740732	0.0644696	2135	3058	1416	5170		0.23063
Alanine	1.12986	1.01645	1.25592	0.0236797		0.0498693	0.0127253	8.89466e-05	5017	0.0842998	0.0181618	3.45731e-06	3028	0.0688909	0.0126535	5.19802e-08	5010		mmol/l	0.411113	0.0678204	11784		0.122092	0.0539684	0.0236797	0.122092	0.0539684	0.0236797	0	0.503509	0.251422	0.131253	0.0554215	0.0928759	0.108718	0.39295	0.366482	0.25814	0.155695	0.0752207	0.073387	0.30537	2135	3058	1417	5174		0.151464
Glutamine	0.842206	0.752391	0.942743	0.00283768		-0.00661668	0.01339	0.6212	5009	-0.0130296	0.0192004	0.497384	3021	-0.0502895	0.0133067	0.000157288	5002		mmol/l	0.511841	0.0843669	11744		-0.171731	0.0575351	0.00283768	-0.171731	0.0575351	0.00283768	0	0.423368	-0.116417	0.14348	0.417149	-0.304737	0.103105	0.00312074	-0.274691	0.277575	0.322365	-0.0955295	0.0826285	0.247627	2133	3039	1417	5155		-0.239508
Glycine	0.925641	0.82013	1.04473	0.210795		-0.0167298	0.0128837	0.194107	4844	-0.00167247	0.0180639	0.926232	2877	-0.0236339	0.0127129	0.0630197	4838		mmol/l	0.303843	0.0634127	11496		-0.0772687	0.0617468	0.210795	-0.0772687	0.0617468	0.210796	0	0.883363	-0.115438	0.148189	0.435982	-0.150257	0.13283	0.257972	-0.113299	0.281109	0.686917	-0.0343228	0.0823626	0.676877	2103	3056	1417	4920		-0.00987664
Histidine	1.04841	0.940716	1.16843	0.392638		0.0202372	0.0124517	0.104107	5013	0.0226598	0.0179124	0.205859	3025	0.0227102	0.0124125	0.0673071	5006		mmol/l	0.0709804	0.0114014	11777		0.0472716	0.0552985	0.392638	0.0472716	0.0552985	0.392638	0	0.844267	0.00165012	0.139418	0.990557	-0.0214161	0.110973	0.846972	0.0642263	0.269044	0.811322	0.0898646	0.0744209	0.227233	2135	3058	1416	5168		0.054264
Lactate	1.12647	1.01544	1.24965	0.0244931		0.0153308	0.0129585	0.236779	5016	0.0404225	0.0186789	0.0304588	3028	0.0393033	0.0129183	0.00234661	5009		mmol/l	1.37919	0.375698	11781		0.119089	0.052945	0.0244931	0.176376	0.10326	0.0876221	67.2244	0.0273226	0.291794	0.11025	0.00812914	0.207445	0.104215	0.0465302	0.468462	0.272281	0.0853405	-0.0410968	0.0769447	0.593266	2134	3058	1417	5172		0.149865
Pyruvate	1.08447	0.986624	1.19202	0.0927892		0.0275317	0.0130329	0.0346448	5008	0.0708892	0.0186724	0.000146767	3026	0.0617307	0.0129577	1.89775e-06	5001		mmol/l	0.0829009	0.0272358	11742		0.0810917	0.048244	0.0927892	0.0992695	0.0712753	0.163692	45.5497	0.138065	0.114837	0.113762	0.312759	0.148136	0.0779945	0.057523	0.437298	0.234656	0.0623824	-0.0372494	0.076735	0.627372	2126	3033	1417	5166		0.10448
Glycerol	1.21843	1.10283	1.34615	0.00010255		0.0322381	0.0139271	0.0206252	4453	0.122942	0.0201678	1.08795e-09	2679	0.0779042	0.0139764	2.48955e-08	4447		mmol/l	0.10863	0.0576222	10632		0.197561	0.0508592	0.00010255	0.197561	0.0508592	0.000102552	0	0.764093	0.276053	0.125233	0.027502	0.189462	0.0941043	0.0440814	-0.0437758	0.278923	0.875287	0.192547	0.0712362	0.0068729	1863	2731	1411	4627		0.264464
Acetoacetate	1.08458	0.976884	1.20415	0.128084		0.0144233	0.012913	0.264012	5016	-0.00866567	0.0189171	0.64689	3028	-0.0403229	0.0129112	0.00178953	5009		mmol/l	0.0621933	0.0492254	11783		0.0811953	0.0533583	0.128084	0.103826	0.0701666	0.138951	33.1112	0.213627	0.218836	0.124415	0.0785918	0.0688159	0.103964	0.508023	0.395265	0.218638	0.0706295	-0.0014691	0.0759864	0.984575	2134	3058	1417	5174		0.111157
beta-hydroxybutyrate	1.09729	0.983343	1.22445	0.0969699		0.0146871	0.0130869	0.261746	4813	-0.0067627	0.019042	0.722479	3026	-0.0201801	0.0130533	0.122108	4807		mmol/l	0.179973	0.14274	11508		0.0928467	0.055941	0.0969699	0.126895	0.0946972	0.180241	57.7256	0.0688848	0.312827	0.113832	0.00599342	0.00202874	0.120141	0.986527	0.363193	0.239842	0.12995	-0.005954	0.0801384	0.940775	1869	3051	1417	5171		0.155264
Glycoprotein acetyls	1.36777	1.23555	1.51414	1.56e-09		0.0799318	0.0132245	1.50119e-09	5016	0.114959	0.0186175	6.62613e-10	3028	0.156051	0.0129662	2.32123e-33	5009		mmol/l	1.3396	0.233501	11782		0.31318	0.0518708	1.56e-09	0.31318	0.0518708	1.56339e-09	0	0.700231	0.345799	0.124056	0.00531246	0.214776	0.10697	0.0446628	0.481281	0.255634	0.0597416	0.332336	0.0700151	2.07e-06	2134	3058	1417	5173		0.347435
Creatinine	0.927326	0.810357	1.06118	0.272729		-0.0134906	0.0131899	0.306401	5011	-0.0159553	0.0179314	0.373575	3025	-0.0155335	0.0130456	0.233769	5004		mmol/l	0.0619911	0.0126866	11772		-0.0754499	0.068791	0.272729	-0.0754499	0.068791	0.272729	0	0.437425	0.0600393	0.149416	0.687812	-0.0712114	0.134436	0.596317	-0.495978	0.308515	0.107916	-0.0941736	0.0996577	0.344674	2132	3057	1416	5167		0.00604177
Albumin	1.03209	0.924921	1.15168	0.572294		0.0273959	0.0126643	0.0305224	5017	0.00790709	0.0181352	0.662832	3028	0.000288303	0.012576	0.98171	5010		signal area	0.0986823	0.0107112	11787		0.0315851	0.0559349	0.572294	0.0557234	0.0908409	0.5396	52.1476	0.0992196	0.249754	0.113421	0.0276651	-0.0803864	0.116193	0.489042	0.336145	0.335098	0.315801	-0.0400131	0.0793273	0.613977	2135	3058	1417	5177		0.0313954
Acetate	0.871071	0.697383	1.08802	0.223785		-0.0073003	0.0219433	0.739369	5000	-0.0521492	0.0322882	0.106286	3022	-0.0775151	0.022226	0.000487406	4993		mmol/l	0.0484102	0.0326854	11748		-0.138032	0.113464	0.223785	-0.140081	0.166051	0.398892	40.3866	0.169438	-0.0654584	0.258781	0.800308	0.171776	0.243138	0.479879	-1.21492	0.616876	0.0488994	-0.218924	0.152147	0.150179	2123	3048	1414	5163		-0.267117
Citrate	0.915076	0.816128	1.02602	0.128506		-0.0107938	0.0125356	0.389207	4994	-0.0236278	0.0181166	0.192163	3006	-0.0260256	0.0125111	0.0375072	4987		mmol/l	0.110022	0.0188672	11745		-0.0887477	0.0583858	0.128506	-0.0887477	0.0583858	0.128506	0	0.799371	0.00697855	0.142097	0.960831	-0.17462	0.120203	0.146303	-0.0310496	0.280826	0.911961	-0.0858404	0.0785836	0.274681	2132	3058	1417	5138		-0.159343
Total fatty acids	1.22858	1.10657	1.36403	0.00011442		0.0541929	0.0130836	3.44208e-05	5002	0.0651702	0.0186279	0.000467829	3020	0.0701608	0.0129767	6.42108e-08	4995		mmol/l	12.0302	2.9547	11757		0.205858	0.0533616	0.00011442	0.205858	0.0533616	0.00011442	0	0.522569	0.1148	0.129631	0.375839	0.2102	0.104906	0.0451029	0.537409	0.250455	0.0318946	0.204444	0.0735466	0.00543947	2131	3056	1409	5161		0.244553
Saturated fatty acids, relative to total fatty acids	1.13962	1.0266	1.26509	0.0141823		0.0110413	0.0125611	0.379397	5002	0.0518511	0.0182389	0.00447064	3020	0.0146025	0.0125484	0.244546	4995		%	36.8965	2.29147	11757		0.130696	0.0532887	0.0141823	0.130696	0.0532887	0.0141823	0	0.681952	0.0439472	0.135958	0.746513	0.0721138	0.103504	0.485975	0.055312	0.250757	0.82542	0.190865	0.0727767	0.00872572	2131	3056	1409	5161		0.10072
Monounsaturated fatty acids, relative to total fatty acids	1.31742	1.1765	1.47522	1.79e-06		0.0578855	0.0132132	1.18197e-05	5002	0.129479	0.0188083	5.81223e-12	3020	0.134717	0.013044	5.27369e-25	4995		%	25.5969	2.86467	11757		0.275675	0.0577209	1.79e-06	0.275675	0.0577209	1.78816e-06	0	0.808878	0.278396	0.147111	0.0584346	0.186481	0.114798	0.104284	0.393251	0.246671	0.110884	0.304817	0.0786589	0.00010654	2131	3056	1409	5161		0.320069
Polyunsaturated fatty acids, relative to total fatty acids	0.768193	0.698067	0.845363	6.68e-08		-0.0568578	0.0130561	1.33139e-05	5002	-0.143052	0.0188574	3.30023e-14	3020	-0.120614	0.0129191	9.99759e-21	4995		%	37.5167	3.62481	11757		-0.263715	0.0488397	6.68e-08	-0.263715	0.0488397	6.67902e-08	0	0.454642	-0.201182	0.127038	0.113276	-0.156994	0.0935421	0.0932842	-0.31029	0.211923	0.14315	-0.33183	0.0673102	8.23e-07	2131	3056	1409	5161		-0.270596
Omega-6 fatty acids, relative to total fatty acids	0.754045	0.685524	0.829414	6.32e-09		-0.069175	0.0130495	1.15183e-07	5002	-0.157804	0.0189785	9.18197e-17	3020	-0.120309	0.0129615	1.6622e-20	4995		%	33.0228	3.24287	11757		-0.282304	0.048606	6.32e-09	-0.282304	0.048606	6.32252e-09	0	0.405682	-0.226086	0.124071	0.0684196	-0.164924	0.0943773	0.0805512	-0.334922	0.20248	0.098107	-0.352446	0.0671689	1.54e-07	2131	3056	1409	5161		-0.285044
Linoleic acid, relative to total fatty acids	0.750961	0.681475	0.827532	7.4e-09		-0.0695486	0.0127989	5.51158e-08	5002	-0.156416	0.0187806	8.18044e-17	3020	-0.104124	0.0127932	3.98455e-16	4995		%	26.9542	3.5238	11757		-0.286401	0.0495377	7.4e-09	-0.273971	0.0604887	5.91819e-06	23.1159	0.272245	-0.197685	0.125384	0.114879	-0.15712	0.0975683	0.10732	-0.306707	0.202474	0.129823	-0.373732	0.0682863	4.42e-08	2131	3056	1409	5161		-0.291476
Arachidonic acid, relative to total fatty acids	0.953324	0.857718	1.05959	0.37533		0.00984924	0.0125882	0.433968	5002	-0.0129932	0.018238	0.476203	3020	-0.0511367	0.0125468	4.58818e-05	4995		%	6.06858	1.1267	11757		-0.0478004	0.0539183	0.37533	-0.0478004	0.0539183	0.37533	0	0.518952	-0.180946	0.135229	0.180872	-0.115535	0.109966	0.293423	-0.0655206	0.246688	0.790546	0.0214742	0.0725164	0.767132	2131	3056	1409	5161		-0.0852346
Omega-3 fatty acids, relative to total fatty acids	0.974423	0.877898	1.08156	0.626379		0.0213885	0.0123942	0.0844033	5002	-0.000656056	0.0177989	0.970597	3020	-0.0391792	0.0123408	0.0014995	4995		%	4.49463	1.09427	11757		-0.0259101	0.053222	0.626379	-0.0259101	0.053222	0.626379	0	0.906265	0.0481774	0.136655	0.724428	-0.077252	0.101435	0.446303	-0.0300613	0.253552	0.905623	-0.0200877	0.073178	0.783697	2131	3056	1409	5161		-0.0859654
Docosahexaenoic acid, relative to total fatty acids	1.06016	0.955708	1.17603	0.269624		0.0278084	0.0124305	0.0252794	5002	0.0166124	0.0180892	0.358431	3020	-0.0272281	0.0124229	0.0283962	4995		%	1.59544	0.561947	11757		0.0584197	0.0529199	0.269624	0.0584197	0.0529199	0.269624	0	0.804181	0.0134948	0.140634	0.923555	-0.0098781	0.104071	0.924381	0.0183724	0.24922	0.941233	0.104976	0.0710515	0.139551	2131	3056	1409	5161		0.0252619
Unsaturation degree	0.847496	0.764759	0.939184	0.00159323		-0.0194661	0.0126972	0.125252	5002	-0.0738999	0.0183177	5.47543e-05	3020	-0.0799673	0.0125941	2.15921e-10	4995		-	1.18643	0.0614781	11757		-0.165469	0.0524111	0.00159323	-0.165469	0.0524111	0.00159323	0	0.882352	-0.14085	0.13384	0.292626	-0.105389	0.101116	0.297293	-0.235523	0.238903	0.324206	-0.196694	0.0720014	0.00629874	2131	3056	1409	5161		-0.182939
Sphingomyelins	1.05958	0.950277	1.18145	0.297489		0.022037	0.0129329	0.0883924	5004	0.00153472	0.0186624	0.934459	3020	-0.0100509	0.012913	0.436359	4997		mmol/l	0.517732	0.100682	11762		0.0578713	0.0555476	0.297489	0.0607399	0.0593749	0.306313	7.49455	0.355648	-0.0182748	0.137561	0.894313	0.120665	0.106187	0.255812	0.469975	0.272392	0.0844624	0.0158852	0.0769042	0.836355	2131	3056	1414	5161		0.126582
Total cholines	1.06032	0.951023	1.18219	0.291293		0.029753	0.0127361	0.0194847	5004	0.0170059	0.0182513	0.351457	3020	-0.00549789	0.0127056	0.665223	4997		mmol/l	2.48709	0.507399	11762		0.0585754	0.0555066	0.291293	0.0585754	0.0555066	0.291293	0	0.452078	-0.0457822	0.135121	0.734743	0.11828	0.108938	0.277589	0.39744	0.265077	0.133785	0.0344215	0.0764036	0.652335	2131	3056	1414	5161		0.115817
Phosphatidylcholines	1.08225	0.971432	1.2057	0.151544		0.03347	0.0127129	0.00846969	5004	0.0240535	0.0183526	0.189982	3020	-0.000958335	0.0127107	0.9399	4997		mmol/l	2.04813	0.438607	11762		0.0790381	0.0551135	0.151544	0.0790381	0.0551135	0.151544	0	0.419222	-0.0359581	0.133995	0.788427	0.140381	0.106919	0.189194	0.406641	0.253919	0.109275	0.0553346	0.0765759	0.469919	2131	3056	1414	5161		0.14685
Total phosphoglycerides	1.0833	0.973066	1.20601	0.143928		0.033246	0.0126444	0.00855577	5004	0.0290873	0.018206	0.110115	3020	0.00295949	0.0126228	0.81463	4997		mmol/l	2.04672	0.476572	11763		0.0800082	0.0547508	0.143928	0.0814054	0.058856	0.166625	8.14862	0.352382	-0.0483569	0.132448	0.715037	0.126928	0.107335	0.236991	0.463453	0.264168	0.0793634	0.0671851	0.0754934	0.373495	2131	3056	1415	5161		0.135476
Ratio of triglycerides to phosphoglycerides	1.42549	1.29181	1.57299	1.71e-12		0.0702128	0.0141968	7.58769e-07	5004	0.142811	0.020282	1.90455e-12	3020	0.197382	0.0138311	3.32225e-46	4997		-	0.557986	0.212884	11763		0.354513	0.0502379	1.71e-12	0.354513	0.0502379	1.70521e-12	0	0.778561	0.313114	0.123515	0.0112436	0.298795	0.104812	0.00436128	0.254182	0.209118	0.224177	0.401012	0.0679195	3.54e-09	2131	3056	1415	5161		0.307057
Total serum cholesterol	1.06114	0.951445	1.18347	0.286459		0.0247634	0.0128562	0.0540807	5017	0.00831076	0.0183131	0.649962	3028	0.00851809	0.0127923	0.505489	5010		mmol/l	4.81614	1.06923	11787		0.0593405	0.0556706	0.286459	0.0749765	0.0742503	0.312601	31.62	0.222571	-0.0457702	0.136534	0.737452	0.170411	0.112833	0.130969	0.467502	0.264823	0.0775068	0.00880129	0.0753324	0.906993	2135	3058	1417	5177		0.108387
VLDL cholesterol	1.31043	1.17397	1.46276	1.44e-06		0.0526181	0.0140125	0.000173283	5016	0.0960925	0.0199641	1.48479e-06	3027	0.143368	0.0137968	2.71285e-25	5009		mol/l	0.756868	0.326963	11786		0.270359	0.056105	1.44e-06	0.270359	0.056105	1.44419e-06	0	0.510425	0.115034	0.13976	0.410463	0.234643	0.114305	0.0400937	0.461348	0.231099	0.0458989	0.311879	0.0764208	4.48e-05	2135	3058	1417	5176		0.28077
LDL cholesterol	1.09479	0.979927	1.22312	0.10928		0.0260801	0.013008	0.0449708	5017	0.00407887	0.018576	0.826201	3028	0.0248257	0.0129411	0.0550656	5010		mmol/l	1.72834	0.571466	11787		0.0905656	0.0565527	0.10928	0.112734	0.0761449	0.138736	32.3801	0.218019	0.0404919	0.136543	0.76681	0.254117	0.118018	0.0313027	0.400931	0.267498	0.13392	0.0132628	0.0759699	0.86141	2135	3058	1417	5177		0.12301
HDL cholesterol	0.74652	0.657982	0.846973	5.66e-06		-0.0227215	0.0139926	0.104413	5017	-0.0700561	0.0197988	0.00040255	3028	-0.145664	0.0137985	4.73806e-26	5010		mmol/l	1.5628	0.37958	11787		-0.292332	0.0644109	5.66e-06	-0.292332	0.0644109	5.66408e-06	0	0.927597	-0.276308	0.160559	0.0852661	-0.283525	0.124049	0.0222787	-0.128532	0.275241	0.640514	-0.319385	0.0897809	0.00037458	2135	3058	1417	5177		-0.242952
Total triglycerides	1.38056	1.24851	1.52658	3.24e-10		0.0750205	0.0140506	9.33054e-08	5017	0.134489	0.0201705	2.60008e-11	3028	0.167812	0.0137969	4.89159e-34	5010		mmol/l	1.1566	0.619621	11787		0.322489	0.0512954	3.24e-10	0.322489	0.0512953	3.23838e-10	0	0.82154	0.260199	0.126113	0.0390916	0.267589	0.10215	0.00880419	0.353244	0.215797	0.101646	0.365105	0.0707338	2.45e-07	2135	3058	1417	5177		0.311469
VLDL triglycerides	1.37833	1.24878	1.52133	1.87e-10		0.0795296	0.0143305	2.86205e-08	5017	0.134599	0.0205469	5.72156e-11	3028	0.185751	0.0140239	4.80033e-40	5010		mmol/l	0.695415	0.486389	11787		0.320876	0.0503602	1.87e-10	0.320876	0.0503602	1.8704e-10	0	0.893146	0.28409	0.12564	0.0237499	0.268623	0.101715	0.00826792	0.315624	0.215082	0.14225	0.356115	0.068571	2.07e-07	2135	3058	1417	5177		0.294498
LDL triglycerides	1.25718	1.14288	1.38291	2.52e-06		0.0518637	0.0138174	0.000174372	5017	0.0981243	0.0209663	2.86726e-06	3028	0.0749228	0.0138685	6.5768e-08	5010		mmol/l	0.190806	0.0976594	11787		0.228872	0.0486322	2.52e-06	0.228872	0.0486322	2.52393e-06	0	0.553791	0.100422	0.119581	0.401028	0.205671	0.0841667	0.0145408	0.368287	0.220617	0.0950475	0.278008	0.0723242	0.00012109	2135	3058	1417	5177		0.263802
HDL triglycerides	1.15447	1.04245	1.27853	0.0058109		0.0293866	0.0131084	0.024974	5017	0.0794966	0.0192894	3.76803e-05	3028	0.0686571	0.0130916	1.56812e-07	5010		mmol/l	0.148142	0.0527801	11787		0.143642	0.0520769	0.0058109	0.143642	0.0520769	0.0058109	0	0.611828	0.0891934	0.126155	0.479556	0.071856	0.101282	0.478035	0.351356	0.214315	0.101123	0.175237	0.0731976	0.0166646	2135	3058	1417	5177		0.161894
Apolipoprotein B	1.25189	1.12271	1.39593	5.27e-05		0.0509985	0.0138185	0.000223717	5017	0.059724	0.0196451	0.00236459	3028	0.101425	0.0136662	1.15745e-13	5010		g/l	0.898296	0.234829	11787		0.224654	0.055564	5.27e-05	0.224654	0.055564	5.2737e-05	0	0.576639	0.13663	0.138326	0.32328	0.273395	0.111896	0.0145541	0.507148	0.247882	0.0407639	0.202489	0.0754858	0.007308	2135	3058	1417	5177		0.250944
Apolipoprotein A1	0.871976	0.772907	0.983742	0.0259879		0.00209808	0.0130483	0.872256	5017	-0.0306872	0.0185685	0.0984015	3028	-0.0784822	0.0129677	1.42949e-09	5010		g/l	1.5857	0.23314	11787		-0.136994	0.0615318	0.0259879	-0.136994	0.0615318	0.0259879	0	0.670899	-0.1332	0.150456	0.375991	-0.1563	0.118681	0.187848	0.199624	0.279411	0.474953	-0.159828	0.0857054	0.0622016	2135	3058	1417	5177		-0.0746124
ApoB ratio to ApoA1	1.40347	1.24792	1.57839	1.55e-08		0.0538702	0.0148328	0.000281427	5017	0.102637	0.0211744	1.25193e-06	3028	0.176018	0.0145714	1.35202e-33	5010		-	0.575921	0.164203	11787		0.338945	0.0599303	1.55e-08	0.338945	0.0599303	1.55257e-08	0	0.834954	0.222555	0.153885	0.14811	0.341487	0.111106	0.0021154	0.46446	0.262501	0.0768331	0.359471	0.0843123	2.01e-05	2135	3058	1417	5177		0.326183
VLDL particle size, diameter	1.32473	1.1932	1.47076	1.36e-07		0.0604852	0.0137527	1.09216e-05	5017	0.107801	0.0196561	4.14961e-08	3028	0.164044	0.0134749	4.27583e-34	5010		nm	35.7913	1.32993	11787		0.28121	0.0533531	1.36e-07	0.28121	0.0533531	1.35883e-07	0	0.919409	0.297391	0.131992	0.0242527	0.222091	0.114407	0.0522299	0.203759	0.247037	0.409479	0.30536	0.0705141	1.49e-05	2135	3058	1417	5177		0.250573
LDL particle size, diameter	0.94207	0.842032	1.05399	0.29747		-0.0236385	0.0127424	0.0635813	5017	0.0175547	0.0182792	0.336871	3028	-0.00363027	0.0127265	0.775452	5010		nm	23.661	0.168304	11787		-0.0596752	0.0572769	0.29747	-0.0680518	0.0627312	0.278003	9.9919	0.343071	-0.168884	0.139615	0.226417	-0.167164	0.115949	0.149388	-0.21814	0.267946	0.415577	0.0359926	0.0778012	0.643635	2135	3058	1417	5177		-0.106724
HDL particle size, diameter	0.622185	0.54051	0.716203	3.87e-11		-0.083026	0.01514	4.16103e-08	5017	-0.145323	0.021724	2.239e-11	3028	-0.209148	0.0148937	8.542e-45	5010		nm	10.069	0.295483	11787		-0.474517	0.0717984	3.87e-11	-0.474517	0.0717984	3.86868e-11	0	0.640565	-0.554764	0.178317	0.0018638	-0.342712	0.127704	0.00728258	-0.421522	0.339242	0.214036	-0.539565	0.103959	2.1e-07	2135	3058	1417	5177		-0.409101
XXL VLDL cholesterol	1.19954	1.10752	1.2992	7.9e-06		0.047464	0.0137034	0.000532869	5017	0.107521	0.020241	1.08403e-07	3028	0.143909	0.0134255	8.28261e-27	5010		mmol/l	0.00526782	0.00570495	11787		0.181937	0.0407204	7.9e-06	0.181937	0.0407204	7.89704e-06	0	0.703261	0.089728	0.111563	0.421234	0.145228	0.0827439	0.0792332	0.25699	0.141941	0.0702121	0.209594	0.0552966	0.00015043	2135	3058	1417	5177		0.156644
XL VLDL cholesterol	1.22093	1.127	1.32269	1.02e-06		0.0563097	0.013881	4.9793e-05	5017	0.114317	0.0203253	1.8618e-08	3028	0.156906	0.0135738	6.61179e-31	5010		mmol/l	0.0134313	0.0158579	11787		0.199613	0.0408444	1.02e-06	0.199613	0.0408444	1.02304e-06	0	0.740466	0.122079	0.109186	0.26353	0.15522	0.0838178	0.0640441	0.256194	0.144636	0.076511	0.230706	0.0554358	3.16e-05	2135	3058	1417	5177		0.171043
L VLDL cholesterol	1.26467	1.16129	1.37725	6.78e-08		0.0653112	0.0141414	3.86666e-06	5017	0.123717	0.0203915	1.30252e-09	3028	0.169476	0.0138325	1.63789e-34	5010		mmol/l	0.0510297	0.0532843	11787		0.234811	0.0435084	6.78e-08	0.234811	0.0435083	6.77924e-08	0	0.757914	0.185096	0.112193	0.0989856	0.170601	0.0885927	0.054144	0.273705	0.168773	0.10486	0.272412	0.0590996	4.04e-06	2135	3058	1417	5177		0.203458
M VLDL cholesterol	1.28505	1.16708	1.41493	3.31e-07		0.0585268	0.0141183	3.39158e-05	5017	0.107117	0.0201811	1.10978e-07	3028	0.158623	0.0138543	2.36875e-30	5010		mmol/l	0.150034	0.091163	11787		0.250795	0.0491261	3.31e-07	0.250795	0.0491261	3.30571e-07	0	0.764795	0.179291	0.123539	0.146701	0.189772	0.102148	0.0631943	0.31902	0.196187	0.103928	0.289387	0.0663702	1.3e-05	2135	3058	1417	5177		0.225403
S VLDL cholesterol	1.24109	1.11192	1.38528	0.00011723		0.0441826	0.0138632	0.00143742	5017	0.0805884	0.0197385	4.44946e-05	3028	0.121314	0.0136821	7.53839e-19	5010		mmol/l	0.239601	0.102221	11787		0.215992	0.0560748	0.00011723	0.215992	0.0560748	0.000117226	0	0.533291	0.0832572	0.140009	0.552072	0.186801	0.11373	0.100486	0.469748	0.241822	0.052072	0.243158	0.0761168	0.00140052	2135	3058	1417	5177		0.242384
XS VLDL cholesterol	1.139	1.0225	1.26877	0.018068		0.0262006	0.0130382	0.0444812	5017	0.0421056	0.018851	0.025509	3028	0.0579071	0.0129738	8.06809e-06	5010		mmol/l	0.296669	0.0992224	11787		0.13015	0.0550498	0.018068	0.131437	0.07355	0.0739307	32.7027	0.216082	-0.0870034	0.142052	0.540223	0.182262	0.108438	0.092802	0.444177	0.228455	0.0518638	0.131925	0.0753306	0.0798966	2135	3058	1417	5177		0.162849
IDL cholesterol	1.07532	0.96515	1.19806	0.187912		0.0241949	0.0128695	0.0601052	5017	0.0149069	0.0185347	0.421241	3028	0.0272774	0.0128155	0.033298	5010		mmol/l	0.768558	0.225316	11787		0.0726163	0.0551468	0.187912	0.0834514	0.0687665	0.224921	24.3338	0.265292	-0.0375465	0.138162	0.785809	0.172499	0.111855	0.123033	0.437838	0.248256	0.07779	0.0274753	0.0744774	0.712196	2135	3058	1417	5177		0.101692
L LDL cholesterol	1.09398	0.980696	1.22034	0.107289		0.0266139	0.0129984	0.040612	5017	0.00775359	0.0185936	0.676677	3028	0.0274933	0.0129351	0.033547	5010		mmol/l	0.91856	0.289102	11787		0.0898202	0.0557718	0.107289	0.105886	0.0710908	0.136368	26.9083	0.250406	0.0243234	0.13616	0.858222	0.227249	0.11397	0.0461584	0.414134	0.25637	0.106229	0.0214897	0.0755172	0.775976	2135	3058	1417	5177		0.117528
M LDL cholesterol	1.10015	0.986841	1.22646	0.0852255		0.0296244	0.0130997	0.0237311	5017	0.00223204	0.0187073	0.905027	3028	0.0273682	0.0130303	0.0356983	5010		mmol/l	0.503136	0.179252	11787		0.0954447	0.0554543	0.0852255	0.111061	0.0685322	0.10511	23.8793	0.267894	0.0741858	0.133816	0.579314	0.239312	0.112326	0.0331297	0.36089	0.253521	0.154588	0.0132478	0.0756961	0.86107	2135	3058	1417	5177		0.123415
S LDL cholesterol	1.08887	0.978082	1.21221	0.1199		0.028098	0.0131033	0.0320051	5017	-0.00132998	0.0187594	0.94348	3028	0.021887	0.0130398	0.0932537	5010		mmol/l	0.306407	0.106945	11787		0.0851423	0.0547471	0.1199	0.0999443	0.0674453	0.138378	23.863	0.267987	0.066556	0.132326	0.614986	0.230033	0.109537	0.0357246	0.319478	0.245345	0.192862	0.00071555	0.0752555	0.992414	2135	3058	1417	5177		0.12122
XL HDL cholesterol	0.780119	0.689771	0.882301	7.69e-05		-0.0505593	0.0134855	0.000177433	5017	-0.0921482	0.0195074	2.31522e-06	3028	-0.119216	0.0134088	6.06289e-19	5010		mmol/l	0.275653	0.14978	11787		-0.248309	0.0627996	7.69e-05	-0.24745	0.0863548	0.00416339	34.7099	0.203982	-0.456008	0.160796	0.00456915	-0.0587921	0.118212	0.618948	-0.166404	0.329452	0.613493	-0.295161	0.0863504	0.00063042	2135	3058	1417	5177		-0.111414
L HDL cholesterol	0.628719	0.545454	0.724695	1.53e-10		-0.064406	0.0151958	2.25104e-05	5017	-0.117441	0.0217146	6.35986e-08	3028	-0.208532	0.0149096	1.88667e-44	5010		mmol/l	0.409085	0.206532	11787		-0.46407	0.0724828	1.53e-10	-0.464071	0.0724828	1.52859e-10	0	0.863527	-0.466532	0.173779	0.00726105	-0.395564	0.137276	0.00395767	-0.307383	0.328438	0.349328	-0.516829	0.102657	4.79e-07	2135	3058	1417	5177		-0.439232
M HDL cholesterol	0.900693	0.807195	1.00502	0.061422		0.0170542	0.0128194	0.183407	5017	-0.00793993	0.018289	0.664189	3028	-0.0557819	0.0127538	1.22137e-05	5010		mmol/l	0.426118	0.148008	11787		-0.104591	0.0559176	0.061422	-0.104591	0.0559177	0.061422	0	0.787223	-0.0215121	0.141476	0.879144	-0.185097	0.102815	0.0718148	-0.0449771	0.236754	0.849329	-0.0893352	0.0797031	0.262352	2135	3058	1417	5177		-0.121489
S HDL cholesterol	1.03204	0.931226	1.14377	0.547597		0.0389881	0.0125024	0.00181806	5017	0.012013	0.0179307	0.502879	3028	0.00103249	0.0124684	0.934004	5010		mmol/l	0.448579	0.0971882	11787		0.0315385	0.0524448	0.547597	0.0315385	0.0524448	0.547597	0	0.568462	0.189146	0.131528	0.150415	0.0375529	0.0973355	0.699638	0.0480671	0.213249	0.821665	-0.025179	0.0749046	0.73676	2135	3058	1417	5177		0.0159512
XXL VLDL triglycerides	1.20687	1.11845	1.30227	1.27e-06		0.0560807	0.0136588	4.02861e-05	5017	0.125764	0.0207968	1.47289e-09	3028	0.148839	0.0133551	7.59688e-29	5010		mmol/l	0.018361	0.0196369	11787		0.188028	0.0388161	1.27e-06	0.188028	0.0388161	1.27211e-06	0	0.87353	0.126423	0.103268	0.220869	0.166431	0.0784191	0.0338107	0.241783	0.140878	0.0861158	0.206462	0.0529302	9.59e-05	2135	3058	1417	5177		0.163264
XL VLDL triglycerides	1.23977	1.14921	1.33747	2.8e-08		0.0767638	0.0139105	3.42059e-08	5017	0.130556	0.0206775	2.72015e-10	3028	0.165777	0.0135915	3.2213e-34	5010		mmol/l	0.0296715	0.0407467	11787		0.214929	0.0387001	2.8e-08	0.214929	0.0387001	2.79675e-08	0	0.888709	0.199287	0.0991697	0.0444778	0.169172	0.0757729	0.0255739	0.254527	0.15484	0.100216	0.237516	0.0534423	8.82e-06	2135	3058	1417	5177		0.181488
L VLDL triglycerides	1.29159	1.18938	1.4026	1.18e-09		0.0823812	0.0141904	6.42034e-09	5017	0.134947	0.0205951	5.66284e-11	3028	0.177889	0.0138722	1.21238e-37	5010		mmol/l	0.104423	0.122494	11787		0.255877	0.0420659	1.18e-09	0.255877	0.0420659	1.18117e-09	0	0.924851	0.264579	0.107115	0.0135092	0.207431	0.0827473	0.0121828	0.284468	0.180854	0.115738	0.27394	0.0576064	1.98e-06	2135	3058	1417	5177		0.220045
M VLDL triglycerides	1.32926	1.21359	1.45594	8.9e-10		0.0796717	0.0143939	3.11033e-08	5017	0.125035	0.0207015	1.54214e-09	3028	0.183409	0.0140772	8.38981e-39	5010		mmol/l	0.223797	0.171953	11787		0.284619	0.0464455	8.9e-10	0.284619	0.0464455	8.89781e-10	0	0.950711	0.282593	0.117051	0.0157667	0.240846	0.0928951	0.00952362	0.272533	0.199593	0.172114	0.30675	0.0632968	1.26e-06	2135	3058	1417	5177		0.248382
S VLDL triglycerides	1.34901	1.22318	1.48779	2.07e-09		0.0708589	0.0142942	7.15292e-07	5017	0.125077	0.020579	1.21758e-09	3028	0.171956	0.0140364	1.66365e-34	5010		mmol/l	0.207827	0.109874	11787		0.299374	0.0499587	2.07e-09	0.299374	0.0499587	2.06724e-09	0	0.755204	0.249041	0.125194	0.0466748	0.230236	0.0979189	0.0187085	0.293819	0.210259	0.162289	0.349616	0.0690158	4.07e-07	2135	3058	1417	5177		0.280775
XS VLDL triglycerides	1.31561	1.19737	1.44553	1.14e-08		0.0649139	0.0140376	3.75895e-06	5017	0.119318	0.0205581	6.47748e-09	3028	0.135143	0.0139032	2.47147e-22	5010		mmol/l	0.109091	0.0490595	11787		0.2743	0.0480475	1.14e-08	0.269549	0.0530439	3.74218e-07	11.9518	0.332995	0.161459	0.121495	0.183868	0.189788	0.0863524	0.0279609	0.321382	0.213169	0.131647	0.36002	0.0691201	1.9e-07	2135	3058	1417	5177		0.288022
IDL triglycerides	1.25723	1.14721	1.3778	9.62e-07		0.0549278	0.0138574	7.37724e-05	5017	0.104593	0.0209683	6.09539e-07	3028	0.0867396	0.0138744	4.05819e-10	5010		mmol/l	0.122239	0.0551373	11787		0.22891	0.0467241	9.62e-07	0.22891	0.0467241	9.62388e-07	0	0.449142	0.10402	0.118223	0.378935	0.182224	0.0791484	0.0213175	0.297326	0.209922	0.156668	0.301566	0.0699822	1.64e-05	2135	3058	1417	5177		0.247021
L LDL triglycerides	1.24344	1.13246	1.36529	4.93e-06		0.0517047	0.0138617	0.000191457	5017	0.0977525	0.0211905	3.96845e-06	3028	0.0715392	0.0139318	2.8222e-07	5010		mmol/l	0.109166	0.0525716	11787		0.21788	0.0476988	4.93e-06	0.21788	0.0476988	4.92783e-06	0	0.558006	0.0915424	0.118766	0.440838	0.193156	0.0807495	0.0167548	0.338848	0.217146	0.118651	0.270354	0.0717846	0.00016576	2135	3058	1417	5177		0.248197
M LDL triglycerides	1.22891	1.11962	1.34887	1.44e-05		0.0477437	0.0139727	0.000633304	5017	0.0930903	0.0215311	1.53552e-05	3028	0.0647521	0.0140665	4.15917e-06	5010		mmol/l	0.0509187	0.0283999	11787		0.206127	0.0475197	1.44e-05	0.206127	0.0475197	1.43975e-05	0	0.593184	0.0890996	0.118167	0.450839	0.182865	0.0789599	0.0205628	0.341634	0.221356	0.122741	0.255209	0.0724662	0.00042869	2135	3058	1417	5177		0.239575
S LDL triglycerides	1.26377	1.15405	1.38392	4.37e-07		0.059163	0.0141196	2.78803e-05	5017	0.106557	0.021365	6.11755e-07	3028	0.0998718	0.0141105	1.46418e-12	5010		mmol/l	0.0306651	0.017444	11787		0.234101	0.046337	4.37e-07	0.234101	0.046337	4.36899e-07	0	0.49403	0.134729	0.115938	0.245207	0.184088	0.0792937	0.0202544	0.401562	0.212562	0.0588715	0.289489	0.0689792	2.71e-05	2135	3058	1417	5177		0.266559
XL HDL triglycerides	1.02786	0.924221	1.14312	0.612339		0.00525123	0.0133648	0.694383	5017	-0.0109435	0.0203983	0.591618	3028	-0.00054836	0.0134112	0.967385	5010		mmol/l	0.0172073	0.00966439	11787		0.0274782	0.0542257	0.612339	0.0274782	0.0542257	0.612339	0	0.560573	-0.0805159	0.133976	0.547858	0.0486966	0.0972625	0.616602	0.264855	0.205237	0.196884	0.0154607	0.080341	0.847399	2135	3058	1417	5177		0.0463285
L HDL triglycerides	0.842541	0.741407	0.95747	0.00863558		-0.0218349	0.0136081	0.108593	5017	-0.0140444	0.0198004	0.478141	3028	-0.0640972	0.0135967	2.42689e-06	5010		mmol/l	0.0355139	0.0192905	11787		-0.171333	0.0652411	0.00863558	-0.171333	0.0652411	0.00863558	0	0.937241	-0.207508	0.163748	0.205069	-0.173797	0.115286	0.131674	0.0148002	0.308673	0.961758	-0.175078	0.0945291	0.0640111	2135	3058	1417	5177		-0.183508
M HDL triglycerides	1.19134	1.08055	1.31349	0.00043859		0.0454918	0.0129496	0.000443117	5017	0.110513	0.0184267	2.00436e-09	3028	0.103002	0.0128145	9.13888e-16	5010		mmol/l	0.0448577	0.0179208	11787		0.175079	0.0497992	0.00043859	0.166487	0.0575483	0.00381578	16.0087	0.311569	0.135955	0.127461	0.286133	0.0371831	0.0965618	0.700185	0.154342	0.233193	0.508058	0.256446	0.0680347	0.00016368	2135	3058	1417	5177		0.140178
S HDL triglycerides	1.29899	1.1787	1.43155	1.32e-07		0.0665543	0.0138048	1.42762e-06	5017	0.141201	0.0201725	2.56503e-12	3028	0.156157	0.0136316	2.20589e-30	5010		mmol/l	0.0491584	0.0198929	11787		0.261586	0.049579	1.32e-07	0.261586	0.049579	1.3193e-07	0	0.530893	0.255901	0.121438	0.0350957	0.186087	0.0920967	0.0433247	0.0527405	0.244266	0.829055	0.324159	0.0699536	3.59e-06	2135	3058	1417	5177		0.248998
XXL VLDL cholesterol, ratio to total lipids	0.929109	0.822591	1.04942	0.236596		-0.0139793	0.0129145	0.279051	4523	-0.0068146	0.0176853	0.699997	2841	-0.0114871	0.0125044	0.358282	4517		%	19.0364	5.20565	10752		-0.0735289	0.0621265	0.236596	-0.0735289	0.0621265	0.236596	0	0.665291	-0.202297	0.145125	0.163332	-0.118115	0.123137	0.337447	-0.083239	0.250088	0.739256	-0.0025026	0.0878183	0.977265	1871	2920	1092	4869		-0.137485
XL VLDL cholesterol, ratio to total lipids	0.734596	0.657972	0.820142	4.07e-08		-0.0626799	0.0132993	2.44068e-06	4253	-0.0734971	0.0184058	6.52037e-05	2636	-0.0790105	0.0128296	7.34635e-10	4247		%	29.1335	11.8046	9953		-0.308435	0.0562029	4.07e-08	-0.308435	0.0562029	4.06761e-08	0	0.645851	-0.435244	0.130642	0.00086355	-0.320276	0.12427	0.00995892	-0.0965118	0.291103	0.740238	-0.277042	0.0742405	0.00019021	1825	2558	1011	4559		-0.378839
L VLDL cholesterol, ratio to total lipids	0.791723	0.716013	0.875438	5.26e-06		-0.056047	0.0136689	4.12552e-05	4521	-0.0872717	0.0194712	7.39136e-06	2715	-0.0481678	0.0133395	0.000305108	4514		%	28.2325	8.25561	10399		-0.233544	0.0512819	5.26e-06	-0.233544	0.0512819	5.2605e-06	0	0.462917	-0.370869	0.103349	0.00033255	-0.229836	0.111721	0.0396643	-0.127474	0.240654	0.596323	-0.176852	0.0726925	0.0149792	2010	2531	1163	4695		-0.286816
M VLDL cholesterol, ratio to total lipids	0.758534	0.678465	0.848052	1.2e-06		-0.0632594	0.0128466	8.46969e-07	5005	-0.0726289	0.0188537	0.000117048	3019	-0.107285	0.0128385	6.46088e-17	4998		%	32.9662	6.46646	11751		-0.276368	0.0569154	1.2e-06	-0.275998	0.0588104	2.69219e-06	3.71204	0.374135	-0.417919	0.120706	0.00053558	-0.184575	0.119295	0.121811	0.0718007	0.324901	0.825098	-0.276574	0.0789765	0.00046182	2133	3041	1410	5167		-0.264429
S VLDL cholesterol, ratio to total lipids	0.796888	0.717096	0.885559	2.47e-05		-0.0453682	0.0126721	0.000343372	5013	-0.0820995	0.018358	7.7442e-06	3027	-0.0821112	0.0125433	5.901e-11	5006		%	41.5436	6.49238	11777		-0.227041	0.0538291	2.47e-05	-0.227041	0.0538291	2.46691e-05	0	0.420246	-0.282706	0.129063	0.0284921	-0.141901	0.11042	0.198755	0.162405	0.298321	0.58617	-0.268834	0.072201	0.00019655	2134	3055	1413	5175		-0.203796
XS VLDL cholesterol, ratio to total lipids	0.817216	0.745371	0.895986	1.71e-05		-0.0425544	0.0126806	0.000791139	5016	-0.0729459	0.0186482	9.16541e-05	3028	-0.0558473	0.0127279	1.14503e-05	5009		%	52.0092	5.3234	11784		-0.201852	0.0469495	1.71e-05	-0.194349	0.0537437	0.000298944	15.6844	0.313309	-0.151459	0.117018	0.195553	-0.133047	0.0829356	0.108665	0.0852063	0.259537	0.742684	-0.283269	0.0673577	2.61e-05	2135	3057	1416	5176		-0.229438
IDL cholesterol, ratio to total lipids	0.832085	0.75986	0.911175	7.25e-05		-0.0235701	0.0129318	0.0683567	5016	-0.0749352	0.0191077	8.79198e-05	3028	-0.0352417	0.0129552	0.00652269	5009		%	63.1394	3.10007	11786		-0.183821	0.0463269	7.25e-05	-0.140433	0.0893762	0.116123	62.7968	0.0447107	-0.110121	0.121403	0.364368	-0.0753647	0.0787477	0.338547	0.39872	0.359915	0.267941	-0.301609	0.0660653	4.99e-06	2135	3058	1417	5176		-0.192215
L LDL cholesterol, ratio to total lipids	0.865977	0.784453	0.955974	0.00433689		-0.0168549	0.0126195	0.181672	5017	-0.0716626	0.0183041	9.03603e-05	3028	-0.0266821	0.0126075	0.0343138	5010		%	66.6348	3.05769	11787		-0.143897	0.0504448	0.00433689	-0.114753	0.0716424	0.109213	34.2332	0.206864	-0.059973	0.135807	0.658777	-0.0322447	0.0995811	0.746087	0.265672	0.353901	0.452836	-0.226877	0.0659479	0.0005812	2135	3058	1417	5177		-0.151748
M LDL cholesterol, ratio to total lipids	0.89653	0.813744	0.987738	0.0271327		-0.0122984	0.0123954	0.321112	5016	-0.070625	0.0180274	8.94146e-05	3028	-0.0350518	0.0123845	0.00465061	5009		%	65.1258	4.76979	11780		-0.109224	0.0494313	0.0271327	-0.100269	0.054763	0.0671073	8.91251	0.348543	-0.0123635	0.131728	0.925223	0.0122635	0.109339	0.910696	0.0361252	0.271918	0.894309	-0.178823	0.0626894	0.00433746	2134	3053	1416	5177		-0.128079
S LDL cholesterol, ratio to total lipids	0.923535	0.845047	1.00931	0.0791873		-0.0187624	0.0121169	0.121514	5015	-0.0666421	0.0183005	0.000271008	3028	-0.0402965	0.0120527	0.000827724	5008		%	62.1623	5.07927	11780		-0.0795464	0.0453147	0.0791873	-0.0795464	0.0453147	0.0791873	0	0.665637	-0.0303821	0.121888	0.803158	0.0167865	0.106033	0.874209	-0.026431	0.230721	0.908795	-0.12082	0.0566183	0.0328476	2133	3053	1417	5177		-0.0718864
XL HDL cholesterol, ratio to total lipids	1.2749	1.13048	1.43776	7.52e-05		0.0131095	0.013943	0.347106	4839	0.0325047	0.0189743	0.0866953	2978	0.0735433	0.0136783	7.58846e-08	4832		%	48.9517	8.30201	11510		0.242864	0.0613395	7.52e-05	0.238186	0.0675935	0.00042539	13.382	0.325529	0.0469247	0.143917	0.744385	0.367595	0.103443	0.00038002	0.150434	0.236134	0.52408	0.237786	0.0970783	0.0143083	1987	3044	1390	5089		0.32702
L HDL cholesterol, ratio to total lipids	0.84842	0.781905	0.920592	7.94e-05		-0.0471582	0.0137686	0.000614667	4871	-0.0958762	0.0188656	3.73338e-07	2967	-0.145601	0.0135185	4.74562e-27	4865		%	47.2018	5.08449	11496		-0.16438	0.0416542	7.94e-05	-0.169973	0.0483917	0.000444009	15.8507	0.312418	-0.305553	0.108674	0.00492881	-0.0897685	0.080828	0.266735	-0.374681	0.216254	0.0831676	-0.148523	0.0561458	0.00816152	2028	3039	1390	5039		-0.123455
M HDL cholesterol, ratio to total lipids	0.848341	0.780644	0.921909	0.00010606		-0.0164553	0.0135485	0.224537	5013	-0.0964816	0.0199776	1.36886e-06	3026	-0.113853	0.0134732	2.90386e-17	5006		%	47.2989	5.29982	11753		-0.164472	0.0424303	0.00010606	-0.164472	0.0424303	0.000106062	0	0.952833	-0.0955302	0.130636	0.464615	-0.163093	0.0743972	0.0283658	-0.17336	0.229122	0.449274	-0.178337	0.0580125	0.00211132	2134	3030	1416	5173		-0.146752
S HDL cholesterol, ratio to total lipids	0.932302	0.851973	1.0202	0.127291		-0.0105171	0.0125811	0.403188	5016	-0.0623844	0.0187952	0.000902871	3027	-0.0507225	0.0125157	5.06295e-05	5009		%	40.9973	4.48831	11784		-0.0700986	0.0459702	0.127291	-0.0540515	0.0565733	0.339363	20.745	0.285606	0.0334744	0.127132	0.792316	-0.0059703	0.0899359	0.947072	0.217864	0.252137	0.387551	-0.139468	0.0606375	0.0214466	2135	3058	1416	5175		-0.0557897
XXL VLDL triglycerides, ratio to total lipids	1.0821	0.949906	1.23268	0.235267		0.00695981	0.0151006	0.644872	4523	-0.0119247	0.0206658	0.563921	2841	0.0131597	0.0144423	0.362195	4517		%	70.6735	6.16728	10752		0.0789003	0.0664759	0.235267	0.0789002	0.0664759	0.235267	0	0.457273	0.285454	0.17084	0.0947446	0.13752	0.124848	0.27068	-8.15e-05	0.2917	0.999777	-0.0064375	0.0927986	0.944695	1871	2920	1092	4869		0.106507
XL VLDL triglycerides, ratio to total lipids	1.50168	1.2315	1.83115	5.88e-05		0.0364814	0.0135602	0.00713805	4253	0.0562163	0.019373	0.00371043	2636	0.0684828	0.0131267	1.81793e-07	4247		%	53.2032	13.7043	9953		0.406588	0.101202	5.88e-05	0.416693	0.179555	0.0203029	58.4444	0.0652283	1.13277	0.347431	0.00111249	0.207027	0.190206	0.276402	-0.0200256	0.341376	0.953222	0.466076	0.13719	0.00068052	1825	2558	1011	4559		0.320111
L VLDL triglycerides, ratio to total lipids	1.32748	1.12214	1.57039	0.0009528		0.0340923	0.0128865	0.00815518	4521	0.0579966	0.0182421	0.00147649	2715	0.0495139	0.0125688	8.16794e-05	4514		%	52.9799	8.98386	10399		0.28328	0.0857359	0.0009528	0.358691	0.179031	0.0451219	68.8522	0.021973	0.85331	0.223336	0.00013305	0.434881	0.207533	0.0361281	0.00045235	0.308929	0.998832	0.137655	0.110232	0.211745	2010	2531	1163	4695		0.104378
M VLDL triglycerides, ratio to total lipids	1.40925	1.20779	1.6443	1.31e-05		0.0508659	0.0130668	9.91149e-05	5005	0.0582293	0.0194813	0.00279905	3019	0.103404	0.0130925	2.83634e-15	4998		%	45.7262	7.16549	11751		0.343055	0.0787041	1.31e-05	0.343055	0.0787041	1.3078e-05	0	0.39824	0.511233	0.184592	0.00561382	0.244901	0.148335	0.0987397	-0.0388902	0.309125	0.899884	0.389292	0.114574	0.00067946	2133	3041	1410	5167		0.27438
S VLDL triglycerides, ratio to total lipids	1.37102	1.20137	1.56462	2.84e-06		0.0434489	0.0125049	0.000511714	5013	0.0684304	0.017582	9.93905e-05	3027	0.092557	0.0123759	7.50111e-14	5006		%	35.0906	6.33014	11777		0.315552	0.0673924	2.84e-06	0.298127	0.0853876	0.000480404	30.4659	0.229452	0.372082	0.153144	0.0151147	0.206314	0.126169	0.102003	-0.0834212	0.259963	0.748289	0.419184	0.100037	2.79e-05	2134	3055	1413	5175		0.28461
XS VLDL triglycerides, ratio to total lipids	1.3381	1.19467	1.49874	4.78e-07		0.0453874	0.01273	0.000363327	5016	0.0985726	0.0183009	7.19561e-08	3028	0.0962703	0.012653	2.7725e-14	5009		%	19.1153	4.80818	11784		0.291249	0.0578461	4.78e-07	0.26806	0.0765277	0.000460432	32.6353	0.216487	0.255388	0.137967	0.0641583	0.144044	0.11369	0.205162	0.0600329	0.251989	0.811698	0.401655	0.0807927	6.65e-07	2135	3057	1416	5176		0.31305
IDL triglycerides, ratio to total lipids	1.30222	1.17275	1.44598	7.71e-07		0.0345196	0.0126688	0.00643446	5016	0.0988609	0.0185781	1.02993e-07	3028	0.0616741	0.0126769	1.14405e-06	5009		%	10.1271	3.07317	11786		0.264067	0.0534283	7.71e-07	0.227777	0.0832244	0.00620198	48.8582	0.118312	0.168378	0.128035	0.188478	0.144659	0.100277	0.149135	-0.0144333	0.258948	0.955551	0.389049	0.0756036	2.66e-07	2135	3058	1417	5176		0.278743
L LDL triglycerides, ratio to total lipids	1.26538	1.13855	1.40633	1.25e-05		0.0276495	0.0128103	0.0308984	5017	0.0995437	0.0188454	1.27693e-07	3028	0.0453874	0.0128365	0.000406512	5010		%	8.02887	2.77236	11787		0.235371	0.0538845	1.25e-05	0.213425	0.0708959	0.00260897	31.0475	0.225989	0.108518	0.131049	0.407632	0.144996	0.100956	0.150938	0.0207603	0.28346	0.941616	0.343129	0.0754595	5.44e-06	2135	3058	1417	5177		0.275592
M LDL triglycerides, ratio to total lipids	1.23749	1.10797	1.38215	0.00015833		0.0193387	0.0128236	0.131542	5016	0.090703	0.0186747	1.19174e-06	3028	0.0285079	0.0128458	0.0264712	5009		%	6.72378	2.81316	11780		0.213083	0.0564065	0.00015833	0.195551	0.0697051	0.0050253	24.1482	0.266356	0.0423096	0.136745	0.757013	0.152367	0.105733	0.149571	0.0341425	0.299931	0.909369	0.316374	0.0789942	6.2e-05	2134	3053	1416	5177		0.270344
S LDL triglycerides, ratio to total lipids	1.28594	1.1551	1.43159	4.35e-06		0.028767	0.0126083	0.022513	5015	0.105407	0.0182947	8.33094e-09	3028	0.0700195	0.0126014	2.75228e-08	5008		%	6.26879	2.63536	11780		0.251489	0.0547437	4.35e-06	0.236154	0.0661389	0.000356198	22.2321	0.277253	0.0939989	0.133525	0.481445	0.164788	0.107597	0.125638	0.193857	0.231247	0.401857	0.352352	0.0761356	3.69e-06	2133	3053	1417	5177		0.313187
XL HDL triglycerides, ratio to total lipids	1.21806	1.10079	1.34783	0.0001339		0.0427181	0.0135742	0.0016495	4839	0.0623735	0.0185579	0.000776566	2978	0.122564	0.0132502	2.24487e-20	4832		%	3.77605	3.53879	11510		0.197261	0.05165	0.0001339	0.197261	0.05165	0.000133896	0	0.930492	0.24797	0.132253	0.0607975	0.199196	0.105238	0.0583825	0.288418	0.21667	0.183143	0.172923	0.069659	0.0130495	1987	3044	1390	5089		0.151671
L HDL triglycerides, ratio to total lipids	1.15299	1.03624	1.28288	0.00895859		0.0115925	0.0131668	0.378625	4871	0.0769514	0.0186526	3.69912e-05	2967	0.0974645	0.013033	7.52937e-14	4865		%	4.51188	2.36882	11496		0.142355	0.0544662	0.00895859	0.142355	0.0544662	0.00895859	0	0.974915	0.113351	0.134661	0.399928	0.114245	0.106895	0.285177	0.190044	0.223695	0.395566	0.160162	0.0757135	0.034398	2028	3039	1390	5039		0.0870923
M HDL triglycerides, ratio to total lipids	1.29285	1.15508	1.44705	7.91e-06		0.0298661	0.0133564	0.0253456	5013	0.117275	0.0190535	7.50585e-10	3026	0.146135	0.0131443	1.02872e-28	5006		%	5.35961	2.63587	11753		0.256848	0.0574906	7.91e-06	0.256848	0.0574906	7.90827e-06	0	0.557092	0.170684	0.145119	0.239527	0.158677	0.117096	0.175385	0.177951	0.257988	0.490342	0.331268	0.0773556	1.85e-05	2134	3030	1416	5173		0.217816
S HDL triglycerides, ratio to total lipids	1.31056	1.16941	1.46874	3.29e-06		0.0387962	0.0133594	0.00368383	5016	0.11735	0.0192141	1.01206e-09	3027	0.14222	0.0131735	3.60115e-27	5009		%	4.58282	2.02748	11784		0.270453	0.0581395	3.29e-06	0.270453	0.0581395	3.29061e-06	0	0.418685	0.21379	0.143116	0.135221	0.169587	0.106882	0.112587	0.111657	0.251701	0.657323	0.368593	0.0834214	9.94e-06	2135	3058	1416	5175		0.255176
HDL2 cholesterol	0.733004	0.646917	0.830548	1.1e-06		-0.0284938	0.0142017	0.0448182	5017	-0.0789299	0.0201399	8.88897e-05	3028	-0.15942	0.0139858	4.24607e-30	5010		mmol/l	1.03933	0.356802	11787		-0.310603	0.0637416	1.1e-06	-0.310603	0.0637416	1.09998e-06	0	0.927184	-0.293164	0.16074	0.0681754	-0.293108	0.120771	0.0152257	-0.159205	0.273016	0.559804	-0.341738	0.0892843	0.00012944	2135	3058	1417	5177		-0.26417
HDL3 cholesterol	0.98117	0.882969	1.09029	0.723853		0.0209404	0.0127275	0.099912	5017	-0.00614399	0.0186321	0.741587	3028	-0.0244851	0.0127299	0.0544251	5010		mmol/l	0.523312	0.0478469	11787		-0.0190097	0.0538039	0.723853	-0.0190097	0.0538039	0.723853	0	0.843336	-0.0299535	0.131559	0.819894	0.0181892	0.093803	0.846248	0.152898	0.2625	0.560251	-0.057192	0.0791806	0.470111	2135	3058	1417	5177		0.0389302
Esterified cholesterol	1.05727	0.948177	1.17892	0.316204		0.025031	0.012887	0.0520962	5004	0.00603274	0.0183243	0.741989	3020	0.00992134	0.0128116	0.438693	4997		mmol/l	3.42982	0.7739	11763		0.0556913	0.0555641	0.316204	0.0722027	0.0748737	0.334882	32.8356	0.215284	-0.0464493	0.136652	0.733925	0.166568	0.111726	0.135998	0.467064	0.263927	0.0767817	0.0027109	0.0754029	0.971321	2131	3056	1415	5161		0.104532
Free cholesterol	1.07407	0.964203	1.19645	0.194338		0.0250555	0.0128953	0.0520158	5004	0.0105382	0.0184749	0.568401	3020	0.00383581	0.0128217	0.764813	4997		mmol/l	1.38689	0.304593	11763		0.0714509	0.0550532	0.194338	0.0768005	0.0619534	0.215105	13.1329	0.326836	-0.0267205	0.134691	0.842745	0.158779	0.111297	0.153686	0.426686	0.250674	0.0887269	0.0305255	0.0749165	0.68367	2131	3056	1415	5161		0.121326
Remnant cholesterol	1.23152	1.09932	1.37961	0.000325		0.0417484	0.0135373	0.00204275	5017	0.0619039	0.0192692	0.00131549	3028	0.0973634	0.0134018	3.73129e-13	5010		mmol/l	1.52556	0.513933	11787		0.20825	0.0579354	0.000325	0.208413	0.0589303	0.000405315	1.77639	0.383335	0.0497774	0.144869	0.731145	0.251984	0.119335	0.0347244	0.550087	0.260538	0.0347421	0.204887	0.0777727	0.0084279	2135	3058	1417	5177		0.239548
Saturated fatty acids	1.24117	1.12074	1.37454	3.34e-05		0.054966	0.0130519	2.53846e-05	5002	0.0744172	0.0187818	7.42653e-05	3020	0.0697472	0.0129681	7.51705e-08	4995		mmol/l	4.45822	1.21617	11757		0.216057	0.0520738	3.34e-05	0.216057	0.0520738	3.33862e-05	0	0.541429	0.115759	0.125985	0.358182	0.200404	0.101604	0.0485632	0.506162	0.240675	0.0354574	0.230809	0.0722367	0.00139748	2131	3056	1409	5161		0.244688
Monounsaturated fatty acids	1.28965	1.16353	1.42945	1.27e-06		0.0656313	0.0133123	8.2173e-07	5002	0.103366	0.0189877	5.21395e-08	3020	0.109029	0.0131628	1.19996e-16	4995		mmol/l	3.12196	1.05991	11757		0.254373	0.0525079	1.27e-06	0.254373	0.0525079	1.26957e-06	0	0.664281	0.18484	0.130237	0.155824	0.215743	0.101197	0.0330134	0.49406	0.229742	0.0315158	0.272168	0.0730978	0.00019661	2131	3056	1409	5161		0.288151
Polyunsaturated fatty acids	1.09977	0.988055	1.22411	0.0818385		0.0330896	0.0128582	0.0100698	5002	0.0100212	0.0181627	0.581121	3020	0.0211036	0.0127725	0.0984805	4995		mmol/l	4.44899	0.862684	11757		0.0950995	0.0546512	0.0818385	0.0950995	0.0546512	0.0818385	0	0.459755	0.0277902	0.133427	0.83501	0.157934	0.109052	0.147546	0.438989	0.259418	0.0906069	0.0582988	0.0745993	0.434512	2131	3056	1409	5161		0.13485
Omega-6 fatty acids	1.08386	0.97351	1.20672	0.141577		0.026786	0.0128275	0.036783	5002	0.00241164	0.0181214	0.894128	3020	0.0197017	0.0127421	0.122059	4995		mmol/l	3.91332	0.749117	11757		0.0805292	0.0547838	0.141577	0.0815396	0.0561019	0.146107	2.60376	0.379424	0.00215254	0.133906	0.987175	0.15098	0.107891	0.161702	0.461283	0.267011	0.0840629	0.0409682	0.0750608	0.585203	2131	3056	1409	5161		0.129972
Linoleic acid	1.05147	0.944047	1.17111	0.361362		0.0171271	0.0127595	0.179499	5002	-0.0121887	0.0180827	0.500276	3020	0.0142987	0.0126864	0.259705	4995		mmol/l	3.17945	0.592386	11757		0.0501866	0.0549826	0.361362	0.0569999	0.0621063	0.358734	13.7125	0.32379	-0.0015174	0.133738	0.990947	0.134968	0.107162	0.207859	0.449019	0.272441	0.0993249	-0.0064051	0.0757391	0.932605	2131	3056	1409	5161		0.105649
Arachidonic acid	1.18957	1.07181	1.32026	0.00109883		0.0501405	0.0126837	7.7132e-05	5002	0.0584639	0.0183507	0.00144293	3020	0.0312789	0.0126901	0.0137076	4995		mmol/l	0.733863	0.225395	11757		0.17359	0.0531846	0.00109883	0.17359	0.0531846	0.00109883	0	0.669773	0.0355211	0.13137	0.786861	0.160507	0.107821	0.136583	0.261859	0.24041	0.276058	0.21311	0.0721185	0.0031267	2131	3056	1409	5161		0.198192
Omega-3 fatty acids	1.13617	1.02935	1.25408	0.0112713		0.0538468	0.0127432	2.38365e-05	5002	0.049438	0.01836	0.00708755	3020	0.0220578	0.0127253	0.0830289	4995		mmol/l	0.53577	0.167884	11757		0.127666	0.0503776	0.0112713	0.127666	0.0503776	0.0112713	0	0.9247	0.141469	0.121978	0.246133	0.0891419	0.100216	0.373737	0.253599	0.22549	0.260734	0.129743	0.0694078	0.0615829	2131	3056	1409	5161		0.11681
Docosahexaenoic acid	1.17367	1.06594	1.2923	0.00111452		0.0502863	0.0126242	6.79579e-05	5002	0.055994	0.0185148	0.0024922	3020	0.0208366	0.012651	0.0995515	4995		mmol/l	0.189469	0.0723813	11757		0.16014	0.0491242	0.00111452	0.16014	0.0491242	0.00111452	0	0.918785	0.118122	0.121388	0.330507	0.120283	0.0969439	0.2147	0.199545	0.222984	0.37085	0.188775	0.0674186	0.00510954	2131	3056	1409	5161		0.172197
XXL VLDL lipid concentration	1.21108	1.12069	1.30875	1.3e-06		0.0552917	0.0137241	5.60654e-05	5017	0.123125	0.0206652	2.5525e-09	3028	0.150325	0.0134233	4.13571e-29	5010		mmol/l	0.026576	0.0286244	11787		0.191508	0.0395724	1.3e-06	0.191508	0.0395724	1.30205e-06	0	0.837835	0.121379	0.105983	0.252099	0.165799	0.0803327	0.039027	0.245188	0.14284	0.0860671	0.21349	0.053793	7.23e-05	2135	3058	1417	5177		0.16737
XL VLDL lipid concentration	1.2502	1.15521	1.353	3.05e-08		0.0722266	0.0139985	2.47497e-07	5017	0.128142	0.0205582	4.57155e-10	3028	0.168587	0.0136779	6.60356e-35	5010		mmol/l	0.0522251	0.0672183	11787		0.2233	0.0403167	3.05e-08	0.2233	0.0403167	3.04789e-08	0	0.865394	0.187985	0.104413	0.0717969	0.177076	0.080803	0.0284195	0.260407	0.156874	0.0969202	0.250026	0.0550732	5.63e-06	2135	3058	1417	5177		0.191997
L VLDL lipid concentration	1.3119	1.20126	1.43272	1.54e-09		0.0775694	0.0142279	4.98251e-08	5017	0.134094	0.020497	6.0656e-11	3028	0.180262	0.0139097	2.0789e-38	5010		mmol/l	0.190777	0.211988	11787		0.271474	0.0449488	1.54e-09	0.271474	0.0449489	1.54483e-09	0	0.906687	0.259076	0.114157	0.0232402	0.217905	0.0903192	0.0158386	0.295152	0.190222	0.120754	0.297085	0.0610853	1.15e-06	2135	3058	1417	5177		0.238588
M VLDL lipid concentration	1.34809	1.22144	1.48787	2.96e-09		0.0727701	0.0143301	3.8114e-07	5017	0.121432	0.0204928	3.1122e-09	3028	0.179461	0.0140245	1.72225e-37	5010		mmol/l	0.472227	0.318909	11787		0.298688	0.0503345	2.96e-09	0.298688	0.0503345	2.95552e-09	0	0.920946	0.262863	0.125226	0.0358078	0.250861	0.103878	0.0157373	0.309411	0.212415	0.145218	0.32867	0.0680262	1.35e-06	2135	3058	1417	5177		0.2682
S VLDL lipid concentration	1.35276	1.21187	1.51003	7.26e-08		0.0620078	0.0142024	1.26534e-05	5017	0.111674	0.0202198	3.33218e-08	3028	0.158491	0.0139645	7.45422e-30	5010		mmol/l	0.581046	0.252216	11787		0.302148	0.0561141	7.26e-08	0.302148	0.0561141	7.26386e-08	0	0.659265	0.195639	0.138374	0.157408	0.23747	0.112725	0.0351498	0.419038	0.236218	0.0760723	0.352864	0.0769831	4.57e-06	2135	3058	1417	5177		0.31545
XS VLDL lipid concentration	1.22253	1.09857	1.36047	0.00023003		0.0424622	0.0134216	0.00155767	5017	0.0650951	0.0193744	0.000779836	3028	0.080568	0.0133248	1.48032e-09	5010		mmol/l	0.568624	0.183642	11787		0.20092	0.0545456	0.00023003	0.200797	0.0549452	0.000257685	0.818954	0.387822	0.0118899	0.139901	0.932271	0.219407	0.105006	0.0366659	0.446053	0.233883	0.0564994	0.220802	0.0753686	0.00339363	2135	3058	1417	5177		0.229069
IDL lipid concentration	1.11889	1.00402	1.24691	0.0420905		0.0286881	0.0129526	0.0267706	5017	0.0258579	0.0186544	0.165698	3028	0.034125	0.012896	0.00814096	5010		mmol/l	1.21327	0.342176	11787		0.112341	0.0552687	0.0420905	0.121291	0.0683524	0.0759808	23.5287	0.269895	-0.0173522	0.13737	0.899481	0.228501	0.112364	0.0419942	0.431008	0.24819	0.0824575	0.0704223	0.0747558	0.346177	2135	3058	1417	5177		0.142193
L LDL lipid concentration	1.12731	1.01042	1.25772	0.0319061		0.0305692	0.0130513	0.0191686	5017	0.0178228	0.0186931	0.340365	3028	0.0329096	0.0129877	0.0112796	5010		mmol/l	1.36931	0.400712	11787		0.119831	0.0558499	0.0319061	0.135686	0.0725744	0.061538	29.0429	0.237883	0.0331796	0.135723	0.80687	0.265018	0.114363	0.0204859	0.434722	0.25736	0.0911887	0.05602	0.0756468	0.458969	2135	3058	1417	5177		0.151511
M LDL lipid concentration	1.14295	1.0249	1.27458	0.0162926		0.0349555	0.0131903	0.0080471	5017	0.0166454	0.0188569	0.377385	3028	0.0370747	0.0131181	0.00470994	5010		mmol/l	0.762655	0.241803	11787		0.133609	0.0556175	0.0162926	0.151213	0.0719273	0.0355264	28.865	0.238932	0.083939	0.133987	0.531006	0.285253	0.112818	0.0114568	0.41777	0.256341	0.103156	0.0560905	0.0758555	0.459641	2135	3058	1417	5177		0.167837
S LDL lipid concentration	1.13952	1.02326	1.269	0.0173742		0.0369994	0.0132443	0.00521245	5017	0.0146796	0.0189723	0.439084	3028	0.0349997	0.0131796	0.0079167	5010		mmol/l	0.485857	0.146451	11787		0.130611	0.0549086	0.0173742	0.147148	0.0704211	0.0366583	28.3603	0.241904	0.0879007	0.132786	0.507987	0.276996	0.109274	0.011249	0.397856	0.249345	0.110578	0.0498997	0.0755637	0.509019	2135	3058	1417	5177		0.173425
XL HDL lipid concentration	0.716694	0.630137	0.815141	3.93e-07		-0.0609916	0.0141643	1.66235e-05	5017	-0.1113	0.0204315	5.10887e-08	3028	-0.158917	0.0140215	8.92504e-30	5010		mmol/l	0.557539	0.28946	11787		-0.333106	0.0656695	3.93e-07	-0.333106	0.0656695	3.9269e-07	0	0.444911	-0.486065	0.164047	0.00304692	-0.181379	0.123842	0.143031	-0.234869	0.33328	0.480984	-0.375369	0.0910895	3.77e-05	2135	3058	1417	5177		-0.223561
L HDL lipid concentration	0.671358	0.590627	0.763123	1.09e-09		-0.05812	0.0151651	0.000126861	5017	-0.109293	0.0216011	4.20155e-07	3028	-0.20202	0.0148719	4.98348e-42	5010		mmol/l	0.84478	0.387771	11787		-0.398453	0.0653662	1.09e-09	-0.398453	0.0653662	1.08954e-09	0	0.872583	-0.368182	0.154646	0.0172748	-0.38606	0.126895	0.00234735	-0.19124	0.295653	0.517736	-0.435577	0.0917915	2.08e-06	2135	3058	1417	5177		-0.369937
M HDL lipid concentration	0.933455	0.840166	1.0371	0.19989		0.0218296	0.0127504	0.0868837	5017	0.00827519	0.018144	0.648329	3028	-0.0410892	0.0126897	0.00120372	5010		mmol/l	0.885019	0.2611	11787		-0.0688629	0.0537209	0.19989	-0.0688629	0.0537209	0.19989	0	0.81521	-0.0075109	0.140302	0.957306	-0.142353	0.0944449	0.131744	-0.0523247	0.231111	0.820887	-0.0396739	0.0778793	0.610452	2135	3058	1417	5177		-0.0836978
S HDL lipid concentration	1.07564	0.973267	1.18878	0.153013		0.0539172	0.0123976	1.3676e-05	5017	0.0480624	0.0176717	0.00653321	3028	0.0303349	0.0123655	0.0141593	5010		mmol/l	1.09075	0.182688	11787		0.0729155	0.0510266	0.153013	0.0729155	0.0510266	0.153013	0	0.450197	0.227933	0.126828	0.0723064	0.0263721	0.0968263	0.785342	-0.0882036	0.168761	0.601214	0.078381	0.0745101	0.292821	2135	3058	1417	5177		0.0638306
XXL VLDL particle concentration	1.19364	1.10623	1.28795	5.07e-06		0.0538244	0.013508	6.7584e-05	5017	0.122664	0.0208621	4.10855e-09	3028	0.142769	0.0132042	3.00783e-27	5010		mol/l	1.23667e-10	1.32722e-10	11787		0.177004	0.0388003	5.07e-06	0.177004	0.0388002	5.06847e-06	0	0.863097	0.116176	0.102924	0.259003	0.156225	0.077689	0.044336	0.242708	0.137068	0.0766078	0.193211	0.0533807	0.00029517	2135	3058	1417	5177		0.15025
XL VLDL particle concentration	1.21721	1.12937	1.31187	2.69e-07		0.0709437	0.0137405	2.42865e-07	5017	0.12682	0.0207575	9.98875e-10	3028	0.157624	0.0134195	7.41511e-32	5010		mol/l	5.19825e-10	6.79401e-10	11787		0.196558	0.0382113	2.69e-07	0.196558	0.0382113	2.68998e-07	0	0.875837	0.173579	0.0971855	0.0740897	0.153908	0.0747945	0.0396145	0.253587	0.144878	0.0800577	0.217373	0.0532542	4.47e-05	2135	3058	1417	5177		0.161996
L VLDL particle concentration	1.24505	1.15259	1.34493	2.59e-08		0.0777668	0.014045	3.07727e-08	5017	0.130269	0.0207119	3.18332e-10	3028	0.168122	0.0137248	1.69033e-34	5010		mol/l	3.24825e-09	3.62896e-09	11787		0.219178	0.0393708	2.59e-08	0.219178	0.0393708	2.5915e-08	0	0.873112	0.219656	0.0988906	0.0263374	0.166373	0.0774783	0.0317657	0.269632	0.159472	0.0908795	0.23925	0.0544758	1.12e-05	2135	3058	1417	5177		0.181814
M VLDL particle concentration	1.27716	1.17365	1.3898	1.4e-08		0.0749911	0.0143028	1.57884e-07	5017	0.120611	0.0207072	5.72445e-09	3028	0.173848	0.0139922	1.9202e-35	5010		mol/l	1.39099e-08	9.52399e-09	11787		0.244642	0.0431231	1.4e-08	0.244642	0.0431231	1.40236e-08	0	0.912115	0.233898	0.108638	0.0313184	0.193962	0.0869421	0.0256859	0.270985	0.176613	0.124944	0.268096	0.0588576	5.24e-06	2135	3058	1417	5177		0.207873
S VLDL particle concentration	1.31059	1.18867	1.44501	5.66e-08		0.0650903	0.0143422	5.66888e-06	5017	0.115117	0.0205316	2.0606e-08	3028	0.161882	0.0140993	1.63259e-30	5010		mol/l	2.91209e-08	1.28571e-08	11787		0.270476	0.0498172	5.66e-08	0.270476	0.0498172	5.65535e-08	0	0.693861	0.200916	0.126356	0.111816	0.199556	0.0973394	0.0403542	0.34792	0.207646	0.0938273	0.317957	0.0687497	3.75e-06	2135	3058	1417	5177		0.266833
XS VLDL particle concentration	1.21778	1.10363	1.34373	8.72e-05		0.0482562	0.0136491	0.000407019	5017	0.0735385	0.0198124	0.000205833	3028	0.0896666	0.0135544	3.70784e-11	5010		mol/l	4.43811e-08	1.44632e-08	11787		0.197028	0.0502155	8.72e-05	0.197028	0.0502155	8.72157e-05	0	0.449367	0.0371068	0.133417	0.780915	0.178937	0.0895964	0.0458095	0.407133	0.21772	0.0614864	0.231977	0.0716616	0.00120741	2135	3058	1417	5177		0.215992
IDL particle concentration	1.12543	1.01579	1.24691	0.0238479		0.0347221	0.0131287	0.0081753	5017	0.0302992	0.0190043	0.110861	3028	0.0400954	0.0130811	0.00217575	5010		mol/l	1.19627e-07	3.3674e-08	11787		0.118167	0.0522962	0.0238479	0.118167	0.0522962	0.0238479	0	0.414671	0.00859786	0.132884	0.948411	0.186145	0.0992375	0.0606889	0.393263	0.224411	0.0797015	0.0853324	0.0730073	0.242476	2135	3058	1417	5177		0.14152
L LDL particle concentration	1.13171	1.02101	1.25442	0.0184804		0.0362046	0.0131931	0.00606567	5017	0.021271	0.0189983	0.262873	3028	0.0381392	0.0131363	0.00369194	5010		mol/l	1.92052e-07	5.64222e-08	11787		0.123732	0.0525211	0.0184804	0.123732	0.0525211	0.0184804	0	0.392399	0.0607828	0.12963	0.639146	0.214881	0.100499	0.0325055	0.391898	0.230077	0.0885049	0.0678493	0.0734994	0.355941	2135	3058	1417	5177		0.147012
M LDL particle concentration	1.14469	1.03295	1.26852	0.0099218		0.0390352	0.0133059	0.00334985	5017	0.0193591	0.0191121	0.311096	3028	0.0413592	0.0132398	0.00178503	5010		mol/l	1.49411e-07	4.80694e-08	11787		0.135132	0.0524065	0.0099218	0.13521	0.05248	0.00998308	0.165029	0.390861	0.106686	0.128069	0.404823	0.234621	0.0990639	0.0178661	0.376065	0.2346	0.108933	0.065317	0.0739081	0.376826	2135	3058	1417	5177		0.160071
S LDL particle concentration	1.14611	1.03415	1.27018	0.009313		0.0408816	0.0133559	0.00220639	5017	0.0179578	0.0191985	0.349593	3028	0.039774	0.0132949	0.00277447	5010		mol/l	1.72207e-07	5.24687e-08	11787		0.136371	0.0524434	0.009313	0.139036	0.0549708	0.0114302	5.58912	0.365045	0.11139	0.128211	0.384956	0.240509	0.0988358	0.0149568	0.375084	0.234788	0.110145	0.0624548	0.0740738	0.399148	2135	3058	1417	5177		0.17112
XL HDL particle concentration	0.677156	0.585392	0.783305	1.54e-07		-0.061568	0.0142808	1.6235e-05	5017	-0.111218	0.0208803	1.00136e-07	3028	-0.158215	0.0141846	6.84594e-29	5010		mol/l	5.4707e-07	2.82997e-07	11787		-0.389853	0.0742962	1.54e-07	-0.388414	0.0793333	9.78187e-07	7.7319	0.354465	-0.545297	0.183374	0.00294248	-0.19979	0.13528	0.13971	-0.286226	0.36572	0.43384	-0.463061	0.10582	1.21e-05	2135	3058	1417	5177		-0.264975
L HDL particle concentration	0.646186	0.555974	0.751036	1.26e-08		-0.0483387	0.014756	0.00105336	5017	-0.0853878	0.0211295	5.31857e-05	3028	-0.175444	0.0145484	1.73244e-33	5010		mol/l	1.34247e-06	6.06357e-07	11787		-0.436668	0.076717	1.26e-08	-0.436668	0.076717	1.25612e-08	0	0.886175	-0.408288	0.176208	0.0204993	-0.437062	0.150484	0.00367986	-0.198596	0.333534	0.551556	-0.472581	0.108751	1.39e-05	2135	3058	1417	5177		-0.430625
M HDL particle concentration	0.959179	0.86047	1.06921	0.451938		0.0247975	0.0126282	0.0495701	5017	0.0169092	0.0179053	0.34498	3028	-0.0313098	0.0125753	0.012782	5010		mol/l	2.08865e-06	6.01774e-07	11787		-0.0416772	0.0554079	0.451938	-0.0416772	0.0554079	0.451938	0	0.697652	0.0128971	0.137991	0.925535	-0.142393	0.102751	0.165806	0.0566035	0.246847	0.818631	-0.0104554	0.0785471	0.894106	2135	3058	1417	5177		-0.0606163
S HDL particle concentration	1.109	1.00352	1.22557	0.0424699		0.0559008	0.0123168	5.66371e-06	5017	0.0514389	0.0175349	0.00335151	3028	0.035899	0.0122871	0.00348158	5010		mol/l	4.90853e-06	8.12453e-07	11787		0.103458	0.0509923	0.0424699	0.103458	0.0509923	0.0424699	0	0.620566	0.239307	0.119312	0.0448866	0.0427186	0.0983714	0.664101	0.0410136	0.229576	0.858213	0.0926177	0.0721643	0.199342	2135	3058	1417	5177		0.0912679
XXL VLDL cholesteryl esters	1.19113	1.0964	1.29405	3.52e-05		0.0362802	0.0136876	0.00803509	5017	0.0920504	0.0199673	4.02556e-06	3028	0.13522	0.0134506	8.90499e-24	5010		mmol/l	0.00328551	0.00342979	11787		0.174904	0.0422815	3.52e-05	0.174904	0.0422815	3.52411e-05	0	0.554201	0.0520338	0.118023	0.659301	0.133419	0.0861036	0.121258	0.273885	0.145734	0.0601975	0.206827	0.0572026	0.00029954	2135	3058	1417	5177		0.152539
XL VLDL cholesteryl esters	1.21427	1.12048	1.31592	2.21e-06		0.0509995	0.0138587	0.000233268	5017	0.109182	0.0201903	6.38504e-08	3028	0.153894	0.0135621	7.64413e-30	5010		mmol/l	0.00716734	0.00845995	11787		0.194145	0.0410143	2.21e-06	0.194145	0.0410143	2.20569e-06	0	0.711196	0.110713	0.110738	0.317421	0.147353	0.0842095	0.0801459	0.247812	0.146615	0.0909864	0.227661	0.0554372	4.01e-05	2135	3058	1417	5177		0.166608
L VLDL cholesteryl esters	1.24678	1.14182	1.36138	8.83e-07		0.0528457	0.0140571	0.000170341	5017	0.111989	0.0201777	2.85422e-08	3028	0.161228	0.0137771	1.23569e-31	5010		mmol/l	0.0297866	0.0280834	11787		0.220562	0.0448646	8.83e-07	0.220562	0.0448646	8.82551e-07	0	0.657724	0.15013	0.117336	0.200725	0.147411	0.0921399	0.10963	0.271159	0.172179	0.115288	0.264667	0.0605608	1.24e-05	2135	3058	1417	5177		0.191307
M VLDL cholesteryl esters	1.24363	1.12765	1.37154	1.27e-05		0.0449924	0.0139136	0.00122201	5017	0.0936238	0.0199017	2.54721e-06	3028	0.141023	0.0137001	7.53388e-25	5010		mmol/l	0.094827	0.0523796	11787		0.218038	0.0499483	1.27e-05	0.218038	0.0499483	1.26964e-05	0	0.608562	0.114226	0.126895	0.368033	0.151427	0.104221	0.14624	0.330986	0.197273	0.0933847	0.261832	0.0672724	9.94e-05	2135	3058	1417	5177		0.198084
S VLDL cholesteryl esters	1.1847	1.06145	1.32227	0.00249494		0.0338129	0.0136729	0.0133989	5017	0.0656954	0.0195373	0.000772232	3028	0.104474	0.0135251	1.12322e-14	5010		mmol/l	0.157442	0.0688676	11787		0.169493	0.0560502	0.00249494	0.169493	0.0560502	0.00249494	0	0.464585	0.0292078	0.140214	0.834988	0.157909	0.113878	0.16555	0.470051	0.245841	0.0558742	0.187077	0.0758568	0.0136559	2135	3058	1417	5177		0.19307
XS VLDL cholesteryl esters	1.13122	1.01524	1.26046	0.025483		0.021045	0.0128953	0.10268	5017	0.0428811	0.0187089	0.021905	3028	0.0593518	0.0128472	3.84076e-06	5010		mmol/l	0.206156	0.0717983	11787		0.123299	0.0551921	0.025483	0.126241	0.0793699	0.111713	40.4684	0.168939	-0.103528	0.141415	0.464113	0.175124	0.109643	0.110216	0.464738	0.228036	0.0415496	0.125945	0.0754073	0.0948802	2135	3058	1417	5177		0.155973
IDL cholesteryl esters	1.08427	0.973107	1.20813	0.14264		0.0273706	0.0129197	0.0341315	5017	0.0202923	0.0185714	0.274542	3028	0.036904	0.0128584	0.00410425	5010		mmol/l	0.549534	0.161542	11787		0.0809075	0.0551882	0.14264	0.0932377	0.0705528	0.186325	26.9656	0.250072	-0.02474	0.139181	0.858916	0.161706	0.111683	0.147645	0.490204	0.249616	0.049549	0.0388377	0.0744356	0.601836	2135	3058	1417	5177		0.109212
L LDL cholesteryl esters	1.10525	0.990887	1.2328	0.0725381		0.0295596	0.0130683	0.0237016	5017	0.0110292	0.0186663	0.554612	3028	0.0339792	0.0129991	0.00894978	5010		mmol/l	0.654191	0.219518	11787		0.100068	0.0557258	0.0725381	0.114303	0.0690968	0.0980785	23.8309	0.26817	0.040275	0.13663	0.768167	0.224487	0.113296	0.047545	0.442535	0.257593	0.0858041	0.0336725	0.0754896	0.655558	2135	3058	1417	5177		0.126862
M LDL cholesteryl esters	1.09358	0.981315	1.21868	0.105514		0.0288411	0.0130987	0.027677	5017	9.9472e-05	0.0187088	0.995758	3028	0.0267151	0.01303	0.0403373	5010		mmol/l	0.353148	0.145642	11787		0.0894528	0.0552625	0.105514	0.0988947	0.0628618	0.115671	14.5281	0.319477	0.0776118	0.133652	0.561443	0.221373	0.111374	0.0468505	0.340268	0.251885	0.176732	0.00991728	0.0755747	0.895597	2135	3058	1417	5177		0.11515
S LDL cholesteryl esters	1.0805	0.971079	1.20224	0.155243		0.0263753	0.0130795	0.0437442	5017	-0.00409191	0.0187239	0.827009	3028	0.0199726	0.0130166	0.124934	5010		mmol/l	0.214811	0.0867084	11787		0.0774214	0.054474	0.155243	0.0862052	0.0615126	0.161087	13.9166	0.322714	0.0750834	0.131796	0.568885	0.207482	0.108477	0.055788	0.300928	0.244294	0.218013	-0.0051026	0.0750194	0.945772	2135	3058	1417	5177		0.110678
XL HDL cholesteryl esters	0.787001	0.696703	0.889003	0.00011707		-0.049816	0.0132964	0.000179259	5017	-0.0857877	0.0193015	8.80468e-06	3028	-0.109325	0.0132409	1.49827e-16	5010		mmol/l	0.20049	0.112205	11787		-0.239526	0.0621791	0.00011707	-0.241819	0.092421	0.00888381	42.2862	0.157856	-0.478422	0.162747	0.00328568	-0.0485145	0.116026	0.675849	-0.152609	0.325249	0.638921	-0.283205	0.0853864	0.00091072	2135	3058	1417	5177		-0.100859
L HDL cholesteryl esters	0.63564	0.551243	0.732959	4.54e-10		-0.0623176	0.0151368	3.83887e-05	5017	-0.112433	0.0216475	2.06051e-07	3028	-0.202926	0.0148654	1.99335e-42	5010		mmol/l	0.321758	0.157827	11787		-0.453123	0.0726822	4.54e-10	-0.453123	0.0726822	4.53769e-10	0	0.874478	-0.453845	0.1738	0.00901954	-0.387184	0.137446	0.00484766	-0.300451	0.330687	0.363579	-0.504792	0.10308	9.73e-07	2135	3058	1417	5177		-0.42585
M HDL cholesteryl esters	0.900461	0.80687	1.00491	0.0611284		0.0168105	0.0128263	0.189984	5017	-0.0092608	0.0183356	0.613507	3028	-0.0555119	0.0127643	1.36763e-05	5010		mmol/l	0.344185	0.119238	11787		-0.104848	0.0559918	0.0611284	-0.104848	0.0559918	0.0611284	0	0.769087	-0.0126828	0.140985	0.92832	-0.187271	0.102968	0.0689525	-0.0663359	0.234376	0.777153	-0.0892466	0.0800287	0.264772	2135	3058	1417	5177		-0.122358
S HDL cholesteryl esters	1.01845	0.919076	1.12857	0.727064		0.0335314	0.0125771	0.00767438	5017	0.00202231	0.0180492	0.910788	3028	-0.00510841	0.012538	0.68369	5010		mmol/l	0.332406	0.0846214	11787		0.0182832	0.0523824	0.727064	0.0182832	0.0523824	0.727064	0	0.491947	0.17681	0.132238	0.181205	0.0349279	0.0974879	0.720134	0.0895658	0.218601	0.682009	-0.0496774	0.0743065	0.503784	2135	3058	1417	5177		0.0065856
XXL VLDL free cholesterol	1.19885	1.11137	1.29322	2.71e-06		0.0602939	0.0135414	8.4854e-06	5017	0.126447	0.0206055	8.43168e-10	3028	0.146144	0.0132395	2.49305e-28	5010		mmol/l	0.00198216	0.00238113	11787		0.181365	0.0386575	2.71e-06	0.181365	0.0386575	2.71084e-06	0	0.852643	0.125014	0.10225	0.221468	0.150665	0.0768843	0.0500386	0.235219	0.137622	0.0874192	0.203382	0.0533345	0.00013711	2135	3058	1417	5177		0.153849
XL VLDL free cholesterol	1.21929	1.1268	1.31936	8.38e-07		0.0610826	0.0138107	9.74027e-06	5017	0.117733	0.0204335	8.32262e-09	3028	0.155434	0.013497	1.09312e-30	5010		mmol/l	0.00626381	0.00745854	11787		0.198266	0.040246	8.38e-07	0.198266	0.040246	8.37815e-07	0	0.777576	0.130233	0.106439	0.221125	0.158023	0.0819063	0.0536914	0.264147	0.140409	0.0599364	0.224568	0.0551041	4.59e-05	2135	3058	1417	5177		0.168253
L VLDL free cholesterol	1.25562	1.15999	1.35912	1.78e-08		0.0759939	0.0140756	6.7023e-08	5017	0.131522	0.0205535	1.56411e-10	3028	0.1687	0.0137567	1.42903e-34	5010		mmol/l	0.0212432	0.0258954	11787		0.227626	0.0404141	1.78e-08	0.227626	0.0404141	1.77798e-08	0	0.832614	0.200468	0.103467	0.0526829	0.173375	0.0799852	0.0301901	0.269971	0.157391	0.0862914	0.256515	0.0557132	4.14e-06	2135	3058	1417	5177		0.19381
M VLDL free cholesterol	1.29362	1.18426	1.41306	1.11e-08		0.0736965	0.0142251	2.21e-07	5017	0.120799	0.0205203	3.93688e-09	3028	0.170078	0.0139344	2.90198e-34	5010		mmol/l	0.0552079	0.0410288	11787		0.257441	0.0450608	1.11e-08	0.257441	0.0450608	1.10879e-08	0	0.874705	0.228542	0.113789	0.0445936	0.202949	0.0906402	0.0251516	0.287913	0.18427	0.11818	0.287608	0.0615347	2.96e-06	2135	3058	1417	5177		0.226196
S VLDL free cholesterol	1.29661	1.1705	1.43632	6.51e-07		0.0596425	0.0140176	2.09217e-05	5017	0.102194	0.0200508	3.45578e-07	3028	0.137938	0.0138251	1.91535e-23	5010		mmol/l	0.0821576	0.0361998	11787		0.259756	0.0522078	6.51e-07	0.259756	0.0522078	6.51027e-07	0	0.637631	0.163672	0.130827	0.210914	0.1959	0.103002	0.0571844	0.39221	0.21877	0.0730056	0.305616	0.071924	2.15e-05	2135	3058	1417	5177		0.284855
XS VLDL free cholesterol	1.13978	1.02867	1.26289	0.0124112		0.0369688	0.013293	0.00541779	5017	0.0378198	0.0191569	0.0483574	3028	0.0508984	0.0132138	0.000117194	5010		mmol/l	0.090517	0.0298416	11787		0.130837	0.0523299	0.0124112	0.130837	0.0523299	0.0124112	0	0.480457	-0.0323705	0.136929	0.81312	0.164146	0.0972746	0.0915175	0.342831	0.219802	0.118824	0.135132	0.0734304	0.0657289	2135	3058	1417	5177		0.15832
IDL free cholesterol	1.04951	0.944788	1.16585	0.36756		0.0186859	0.0128406	0.145609	5017	0.00186067	0.0185533	0.920116	3028	0.00515165	0.0127989	0.687312	5010		mmol/l	0.219017	0.0653127	11787		0.0483267	0.0536336	0.36756	0.0496352	0.0554389	0.370619	3.80973	0.373666	-0.0549159	0.132874	0.679392	0.161486	0.105162	0.124637	0.268068	0.226413	0.236421	0.00043663	0.0743157	0.995312	2135	3058	1417	5177		0.0735738
L LDL free cholesterol	1.05978	0.953413	1.17802	0.281947		0.0201344	0.0128629	0.117511	5017	-0.00129438	0.0185143	0.944263	3028	0.00955858	0.0128142	0.455705	5010		mmol/l	0.264365	0.0704981	11787		0.0580631	0.0539643	0.281947	0.0671125	0.0634482	0.290168	18.797	0.296405	-0.0111415	0.131798	0.932631	0.18971	0.106891	0.0759298	0.300998	0.23218	0.194837	-0.0089452	0.0745877	0.90454	2135	3058	1417	5177		0.0845852
M LDL free cholesterol	1.12119	1.00887	1.24603	0.0336777		0.0348069	0.0131357	0.00805416	5017	0.010451	0.0188074	0.578428	3028	0.0314521	0.0130701	0.0161098	5010		mmol/l	0.150017	0.0353559	11787		0.114394	0.0538599	0.0336777	0.134106	0.0723059	0.0636393	33.7475	0.209795	0.0765194	0.130503	0.557645	0.252742	0.105628	0.0167226	0.403494	0.240614	0.0935556	0.0296981	0.0747215	0.691036	2135	3058	1417	5177		0.143655
S LDL free cholesterol	1.11632	1.00453	1.24055	0.040966		0.0361193	0.0131867	0.00616132	5017	0.0101929	0.0189401	0.590466	3028	0.0310005	0.0131309	0.0182315	5010		mmol/l	0.0916019	0.0219439	11787		0.110037	0.0538372	0.040966	0.127827	0.0737829	0.083188	36.1515	0.195243	0.0449772	0.132225	0.73374	0.259729	0.103592	0.0121681	0.364762	0.23813	0.125578	0.0268705	0.0751656	0.72073	2135	3058	1417	5177		0.150478
XL HDL free cholesterol	0.754407	0.659101	0.863494	4.31e-05		-0.0507992	0.0140512	0.000300019	5017	-0.105854	0.0203529	1.98331e-07	3028	-0.140017	0.0139507	1.05301e-23	5010		mmol/l	0.0751658	0.0394719	11787		-0.281823	0.0689054	4.31e-05	-0.278726	0.0769357	0.000291376	12.6625	0.329297	-0.411731	0.167743	0.0141065	-0.0870167	0.12928	0.500892	-0.216966	0.355631	0.541804	-0.352178	0.0965213	0.00026357	2135	3058	1417	5177		-0.144669
L HDL free cholesterol	0.586867	0.500964	0.6875	4.1e-11		-0.0637504	0.0150293	2.21784e-05	5017	-0.115354	0.0215722	8.92597e-08	3028	-0.204157	0.0147723	1.92443e-43	5010		mmol/l	0.0873359	0.0490012	11787		-0.532957	0.0807466	4.1e-11	-0.532957	0.0807466	4.10141e-11	0	0.827612	-0.533273	0.190445	0.00510802	-0.444327	0.153456	0.00378605	-0.366044	0.357419	0.305773	-0.599989	0.11508	1.85e-07	2135	3058	1417	5177		-0.537167
M HDL free cholesterol	0.924209	0.825951	1.03416	0.169331		0.0194437	0.0127262	0.126551	5017	0.00375559	0.0180481	0.835161	3028	-0.0488711	0.0126624	0.000113592	5010		mmol/l	0.0819444	0.0296827	11787		-0.0788171	0.0573484	0.169331	-0.0788171	0.0573484	0.169331	0	0.713906	-0.0358768	0.141676	0.80009	-0.166174	0.108841	0.126821	0.114539	0.249918	0.646731	-0.0649099	0.080631	0.420806	2135	3058	1417	5177		-0.0923082
S HDL free cholesterol	1.07244	0.970078	1.1856	0.171807		0.0444032	0.0122822	0.000300043	5017	0.0419433	0.017667	0.0175916	3028	0.0229827	0.0122777	0.0612197	5010		mmol/l	0.116199	0.0219896	11787		0.069933	0.0511797	0.171807	0.069933	0.0511796	0.171807	0	0.772386	0.168367	0.121738	0.166657	0.0210287	0.0949504	0.824726	-0.0301163	0.225261	0.893643	0.0740395	0.073787	0.315657	2135	3058	1417	5177		0.0795673
XXL VLDL phospholipids	1.18397	1.09615	1.27882	1.75e-05		0.0564645	0.0133667	2.39732e-05	5017	0.126287	0.0211564	2.38414e-09	3028	0.136722	0.0130675	1.28088e-25	5010		mmol/l	0.00294685	0.00345085	11787		0.168871	0.0393197	1.75e-05	0.168871	0.0393197	1.74834e-05	0	0.865408	0.111135	0.103475	0.282813	0.147998	0.0774083	0.0558873	0.240045	0.136368	0.0783622	0.184042	0.0548196	0.00078726	2135	3058	1417	5177		0.141314
XL VLDL phospholipids	1.22389	1.13368	1.32128	2.32e-07		0.0688365	0.0138097	6.20758e-07	5017	0.1243	0.0205394	1.43228e-09	3028	0.158311	0.0134898	8.37418e-32	5010		mmol/l	0.00912189	0.0115977	11787		0.202034	0.0390653	2.32e-07	0.202034	0.0390653	2.3197e-07	0	0.846762	0.165749	0.101523	0.102549	0.15884	0.0777407	0.0410321	0.268469	0.143758	0.0618312	0.223675	0.0538857	3.31e-05	2135	3058	1417	5177		0.168678
L VLDL phospholipids	1.2703	1.17189	1.37699	6.06e-09		0.0788416	0.0141602	2.57908e-08	5017	0.132456	0.0205877	1.24504e-10	3028	0.173375	0.0138401	5.31673e-36	5010		mmol/l	0.0353251	0.038592	11787		0.239256	0.0411439	6.06e-09	0.239256	0.0411439	6.0597e-09	0	0.855408	0.229698	0.104156	0.0274318	0.182068	0.0817487	0.025936	0.289764	0.166965	0.0826571	0.263619	0.0565194	3.1e-06	2135	3058	1417	5177		0.203766
M VLDL phospholipids	1.30705	1.19359	1.43129	7.49e-09		0.0746294	0.0143373	1.93707e-07	5017	0.121912	0.0206203	3.37491e-09	3028	0.175402	0.0140326	7.50031e-36	5010		mmol/l	0.0984107	0.0623714	11787		0.26777	0.0463307	7.49e-09	0.26777	0.0463307	7.49065e-09	0	0.900883	0.23977	0.116447	0.0394892	0.216261	0.0943274	0.0218676	0.307208	0.189857	0.105641	0.294596	0.0629954	2.92e-06	2135	3058	1417	5177		0.23518
S VLDL phospholipids	1.32076	1.19115	1.46447	1.3e-07		0.0624195	0.0140779	9.25608e-06	5017	0.115818	0.0200815	8.05002e-09	3028	0.148645	0.0138663	8.21472e-27	5010		mmol/l	0.133664	0.0535925	11787		0.278208	0.0526961	1.3e-07	0.278208	0.0526961	1.29554e-07	0	0.512199	0.16988	0.132545	0.199954	0.197027	0.103299	0.0564745	0.414033	0.221892	0.0620518	0.336437	0.0727066	3.7e-06	2135	3058	1417	5177		0.296508
XS VLDL phospholipids	1.15766	1.0463	1.28088	0.00455209		0.0396492	0.0132829	0.00283593	5017	0.0448382	0.0191884	0.0194529	3028	0.0489046	0.0132113	0.000214132	5010		mmol/l	0.162895	0.0513008	11787		0.146404	0.0516028	0.00455209	0.146404	0.0516028	0.00455209	0	0.575892	0.0183872	0.132392	0.889541	0.174662	0.0951836	0.0665057	0.36604	0.224174	0.102502	0.145416	0.0728918	0.0460472	2135	3058	1417	5177		0.16271
IDL phospholipids	1.09792	0.988352	1.21963	0.0815822		0.0260429	0.0129255	0.0439203	5017	0.017391	0.0186713	0.351633	3028	0.0236846	0.0128776	0.0658833	5010		mmol/l	0.322436	0.0848126	11787		0.0934168	0.0536391	0.0815822	0.0967204	0.058211	0.0966034	9.29134	0.346629	-0.0144768	0.133284	0.913507	0.198928	0.106298	0.0612867	0.356942	0.231021	0.122331	0.0488489	0.073714	0.507534	2135	3058	1417	5177		0.115609
L LDL phospholipids	1.12023	1.00754	1.24552	0.0358244		0.033097	0.0130043	0.0109252	5017	0.0174481	0.018613	0.348546	3028	0.0320787	0.0129396	0.0131708	5010		mmol/l	0.341432	0.082282	11787		0.113533	0.0540911	0.0358244	0.120271	0.0606538	0.0473776	12.9274	0.327913	0.0540154	0.132708	0.68399	0.219215	0.108236	0.0428314	0.421339	0.240825	0.080193	0.0535041	0.0740443	0.469928	2135	3058	1417	5177		0.134835
M LDL phospholipids	1.18999	1.07164	1.32141	0.0011359		0.0459815	0.0133179	0.000555213	5017	0.039147	0.0190141	0.0395098	3028	0.0582832	0.0132291	1.05444e-05	5010		mmol/l	0.208594	0.0496737	11787		0.173941	0.0534463	0.0011359	0.182501	0.0616187	0.00305872	16.1546	0.310784	0.129369	0.131005	0.323392	0.263645	0.105161	0.012174	0.527061	0.246989	0.0328476	0.112842	0.0735229	0.124835	2135	3058	1417	5177		0.200516
S LDL phospholipids	1.18108	1.06552	1.30918	0.00153486		0.0531637	0.0133173	6.54956e-05	5017	0.0340741	0.0191199	0.0747286	3028	0.0504967	0.0132581	0.000139679	5010		mmol/l	0.148825	0.0320436	11787		0.166432	0.0525351	0.00153486	0.176084	0.062004	0.00451297	19.4728	0.292677	0.136728	0.129189	0.289896	0.250994	0.098358	0.0107155	0.515297	0.24453	0.0350917	0.0962499	0.0740598	0.19373	2135	3058	1417	5177		0.205323
XL HDL phospholipids	0.634637	0.549135	0.733451	7.33e-10		-0.0726441	0.014864	1.02252e-06	5017	-0.1275	0.0214962	3.00579e-09	3028	-0.196177	0.0146619	7.91454e-41	5010		mmol/l	0.264681	0.14373	11787		-0.454702	0.0738308	7.33e-10	-0.454702	0.0738308	7.33388e-10	0	0.686903	-0.527866	0.180631	0.00347416	-0.323859	0.135436	0.0167916	-0.378134	0.353296	0.284484	-0.515674	0.105248	9.6e-07	2135	3058	1417	5177		-0.3798
L HDL phospholipids	0.689514	0.605106	0.785696	2.4e-08		-0.045474	0.014826	0.00216084	5017	-0.0895942	0.0210915	2.158e-05	3028	-0.182118	0.0145708	7.57316e-36	5010		mmol/l	0.400098	0.171322	11787		-0.371769	0.0666241	2.4e-08	-0.371768	0.0666241	2.4039e-08	0	0.783236	-0.321159	0.152956	0.0357574	-0.404263	0.132805	0.00233434	-0.108677	0.293218	0.710911	-0.401369	0.09357	1.79e-05	2135	3058	1417	5177		-0.35327
M HDL phospholipids	0.956579	0.860194	1.06376	0.412649		0.0240906	0.0127587	0.0590039	5017	0.0165591	0.0181389	0.361291	3028	-0.0368687	0.0127054	0.00371024	5010		mmol/l	0.414044	0.109771	11787		-0.0443919	0.0541866	0.412649	-0.0443919	0.0541866	0.412649	0	0.843171	-0.0055845	0.139755	0.968126	-0.114245	0.0949434	0.22886	0.0224901	0.246019	0.927162	-0.0156292	0.0785865	0.842358	2135	3058	1417	5177		-0.0524002
S HDL phospholipids	1.06498	0.964359	1.1761	0.213759		0.0500681	0.012399	5.3889e-05	5017	0.056204	0.0177534	0.00154651	3028	0.030034	0.012377	0.0152407	5010		mmol/l	0.592901	0.105583	11787		0.0629566	0.0506368	0.213759	0.0629565	0.0506368	0.213759	0	0.421076	0.167361	0.125049	0.180779	-0.0230187	0.0944011	0.807355	-0.118175	0.187559	0.52865	0.10675	0.0734396	0.146063	2135	3058	1417	5177		0.0380446
XXL VLDL cholesteryl esters, ratio to total lipids	0.882076	0.788355	0.986939	0.0285674		-0.0308132	0.0127676	0.015805	4523	-0.046023	0.0176163	0.00898764	2841	-0.0276054	0.0124014	0.0260147	4517		%	12.2502	4.62987	10752		-0.125477	0.0573111	0.0285674	-0.125477	0.0573111	0.0285674	0	0.76874	-0.239732	0.127791	0.0606584	-0.120052	0.129742	0.354806	-0.161122	0.249559	0.518521	-0.0822806	0.0772077	0.286557	1871	2920	1092	4869		-0.183027
XL VLDL cholesteryl esters, ratio to total lipids	0.764873	0.68636	0.852367	1.23e-06		-0.0477609	0.0132453	0.000311122	4253	-0.0480533	0.0182323	0.00839861	2636	-0.0503422	0.0127549	7.91748e-05	4247		%	15.4566	7.10407	9953		-0.268046	0.0552591	1.23e-06	-0.268046	0.0552591	1.23024e-06	0	0.892121	-0.32012	0.1294	0.0133653	-0.32271	0.119184	0.00677572	-0.241739	0.274078	0.377773	-0.232143	0.0737106	0.00163618	1825	2558	1011	4559		-0.36596
L VLDL cholesteryl esters, ratio to total lipids	0.770349	0.696055	0.852573	4.59e-07		-0.0615169	0.0132299	3.32172e-06	4521	-0.0895649	0.0189704	2.34338e-06	2715	-0.066685	0.0129696	2.72334e-07	4514		%	18.2221	7.62125	10399		-0.260911	0.0517423	4.59e-07	-0.260911	0.0517423	4.59464e-07	0	0.588641	-0.378788	0.115836	0.00107537	-0.295302	0.110648	0.0076114	-0.288458	0.206621	0.162692	-0.197785	0.0718169	0.00588679	2010	2531	1163	4695		-0.314958
M VLDL cholesteryl esters, ratio to total lipids	0.757416	0.684862	0.837658	6.37e-08		-0.0705633	0.012699	2.75095e-08	5005	-0.0822851	0.0185475	9.14566e-06	3019	-0.121279	0.0126723	1.06502e-21	4998		%	21.8453	6.3449	11751		-0.277842	0.0513757	6.37e-08	-0.277842	0.0513757	6.37173e-08	0	0.73914	-0.366253	0.114437	0.00137198	-0.212804	0.112255	0.0579971	-0.113341	0.288684	0.694607	-0.279661	0.0688188	4.83e-05	2133	3041	1410	5167		-0.277301
S VLDL cholesteryl esters, ratio to total lipids	0.796536	0.719165	0.882231	1.28e-05		-0.0478722	0.0126621	0.000156356	5013	-0.0822534	0.0181865	6.1035e-06	3027	-0.0762846	0.0125528	1.22392e-09	5006		%	27.4566	6.23007	11777		-0.227483	0.0521335	1.28e-05	-0.227483	0.0521335	1.28009e-05	0	0.421436	-0.237371	0.123213	0.0540404	-0.126355	0.10619	0.23409	0.123443	0.318133	0.697999	-0.285391	0.0701	4.68e-05	2134	3055	1413	5175		-0.230497
XS VLDL cholesteryl esters, ratio to total lipids	0.850949	0.774929	0.934427	0.00072359		-0.0369118	0.012597	0.0033875	5016	-0.049554	0.0185596	0.00758512	3028	-0.0326615	0.0126911	0.0100652	5009		%	36.0945	5.33132	11784		-0.161403	0.0477455	0.00072359	-0.160161	0.0493943	0.00118483	4.03982	0.37256	-0.123539	0.121242	0.308227	-0.110926	0.0772854	0.151209	0.166988	0.279267	0.549873	-0.241433	0.0724721	0.00086414	2135	3057	1416	5176		-0.217071
IDL cholesteryl esters, ratio to total lipids	0.901368	0.820324	0.990419	0.0307506		-0.00629986	0.0134053	0.638389	5016	-0.0270234	0.019479	0.165349	3028	0.0245477	0.0133608	0.0661662	5009		%	45.1486	2.76085	11786		-0.103842	0.0480685	0.0307506	-0.0710345	0.0841491	0.398585	56.6528	0.0744637	-0.0547474	0.131679	0.677584	-0.0649709	0.0716744	0.364686	0.539329	0.298229	0.070538	-0.208023	0.0768736	0.00680898	2135	3058	1417	5176		-0.12085
L LDL cholesteryl esters, ratio to total lipids	0.961576	0.856374	1.0797	0.507455		0.00432011	0.0130946	0.741464	5017	-0.029286	0.0186215	0.11579	3028	0.0205741	0.013003	0.113591	5010		%	47.1591	3.25715	11787		-0.039182	0.0591154	0.507455	-0.0065446	0.0853898	0.938907	33.526	0.21113	0.0184864	0.158798	0.907324	0.066101	0.124377	0.595103	0.807087	0.505715	0.110504	-0.108876	0.0749648	0.146401	2135	3058	1417	5177		-0.04702
M LDL cholesteryl esters, ratio to total lipids	0.968797	0.87617	1.07122	0.536403		-0.00267733	0.0120514	0.82419	5016	-0.038969	0.0181108	0.0314213	3028	-0.0158055	0.0121509	0.193339	5009		%	44.8818	6.55416	11780		-0.0317	0.0512729	0.536403	-0.0317	0.0512729	0.536403	0	0.569094	0.0199422	0.139855	0.886613	0.135316	0.15361	0.378369	0.163767	0.382511	0.668552	-0.0711734	0.0597566	0.233632	2134	3053	1416	5177		-0.042943
S LDL cholesteryl esters, ratio to total lipids	0.970315	0.884934	1.06393	0.521358		-0.00963292	0.0121654	0.428459	5015	-0.0434767	0.0181603	0.0166634	3028	-0.02877	0.0121373	0.01777	5008		%	42.8912	6.58234	11780		-0.0301349	0.0469936	0.521358	-0.0301349	0.0469936	0.521358	0	0.685657	0.0228158	0.130402	0.861107	0.0882843	0.129256	0.494594	0.0498755	0.273902	0.85551	-0.065258	0.0558298	0.242455	2133	3053	1417	5177		-0.029842
XL HDL cholesteryl esters, ratio to total lipids	1.20023	1.06472	1.35299	0.00282691		0.00828347	0.0138609	0.550097	4839	0.0266659	0.018638	0.152509	2978	0.0667646	0.0135926	9.02323e-07	4832		%	35.509	7.8216	11510		0.182516	0.0611247	0.00282691	0.173838	0.080097	0.0299807	35.2834	0.20051	-0.0476597	0.134553	0.723184	0.322354	0.107031	0.00259726	0.189673	0.241506	0.432232	0.186073	0.0962355	0.0531727	1987	3044	1390	5089		0.262719
L HDL cholesteryl esters, ratio to total lipids	0.909698	0.837655	0.987937	0.0245567		-0.0331067	0.013288	0.0127217	4871	-0.0647759	0.0181758	0.000365453	2967	-0.103523	0.013099	2.72001e-15	4865		%	37.4275	3.60395	11496		-0.0946423	0.0420949	0.0245567	-0.10685	0.055862	0.0557802	29.8693	0.232994	-0.217439	0.107381	0.0428751	-0.0119702	0.0850659	0.888094	-0.391212	0.21387	0.0673693	-0.0766661	0.0561162	0.171876	2028	3039	1390	5039		-0.0604757
M HDL cholesteryl esters, ratio to total lipids	0.864466	0.794707	0.940349	0.00069196		-0.0165276	0.0138564	0.232955	5013	-0.0996054	0.0211047	2.36336e-06	3026	-0.100006	0.0138715	5.61938e-13	5006		%	38.2203	4.87953	11753		-0.145643	0.0429278	0.00069196	-0.145643	0.0429278	0.000691964	0	0.838783	-0.0554234	0.1305	0.671055	-0.152916	0.0723114	0.0344562	-0.274677	0.217694	0.207037	-0.150002	0.0606796	0.0134348	2134	3030	1416	5173		-0.129035
S HDL cholesteryl esters, ratio to total lipids	0.930951	0.854385	1.01438	0.102259		-0.00909585	0.0126665	0.472692	5016	-0.0556975	0.0188429	0.0031177	3027	-0.0475529	0.0126161	0.000163745	5009		%	30.3546	5.05984	11784		-0.0715491	0.0437877	0.102259	-0.0552891	0.0544935	0.310297	20.4078	0.287488	0.047623	0.128908	0.711804	-0.0169017	0.086097	0.844367	0.236754	0.26432	0.370408	-0.132277	0.0565999	0.0194361	2135	3058	1416	5175		-0.0611161
XXL VLDL free cholesterol, ratio to total lipids	1.13763	0.992439	1.30407	0.0641616		0.0350672	0.0131534	0.0076755	4523	0.0753379	0.0181058	3.16883e-05	2841	0.0492482	0.0127237	0.000108575	4517		%	6.78581	2.18126	10752		0.128951	0.0696637	0.0641616	0.121961	0.0778384	0.117151	13.1579	0.326706	0.138295	0.181311	0.445612	-0.0367462	0.12499	0.768763	-0.0303531	0.307614	0.921398	0.24775	0.0994747	0.0127534	1871	2920	1092	4869		0.108589
XL VLDL free cholesterol, ratio to total lipids	0.776819	0.689381	0.875347	3.39e-05		-0.0504466	0.0139651	0.000303437	4253	-0.062884	0.019216	0.00106611	2636	-0.0732609	0.0134001	4.57249e-08	4247		%	13.6789	6.34883	9953		-0.252548	0.060925	3.39e-05	-0.252548	0.060925	3.39476e-05	0	0.486404	-0.380322	0.131044	0.00370493	-0.222127	0.146962	0.13067	0.202464	0.386018	0.599936	-0.233716	0.079515	0.00328987	1825	2558	1011	4559		-0.274996
L VLDL free cholesterol, ratio to total lipids	1.16314	0.995225	1.35937	0.0574554		0.0174263	0.0134598	0.195426	4521	0.0409476	0.0188405	0.0297512	2715	0.0573148	0.0131069	1.22617e-05	4514		%	10.0119	3.02952	10399		0.151119	0.0795435	0.0574554	0.151119	0.0795435	0.0574554	0	0.582053	-0.0478121	0.164076	0.770744	0.182963	0.193927	0.345445	0.240051	0.374858	0.521927	0.218896	0.107091	0.0409514	2010	2531	1163	4695		0.187701
M VLDL free cholesterol, ratio to total lipids	1.21879	1.04439	1.42231	0.0120322		0.0272696	0.0122374	0.0258545	5005	0.0540333	0.0174994	0.00201692	3019	0.0531122	0.0121733	1.28292e-05	4998		%	11.1232	1.65405	11751		0.197855	0.0787889	0.0120322	0.19438	0.0990415	0.0496916	25.2921	0.25978	0.0217122	0.157344	0.890246	0.143819	0.17684	0.416063	0.968867	0.51321	0.0590452	0.26751	0.108514	0.0136929	2133	3041	1410	5167		0.314166
S VLDL free cholesterol, ratio to total lipids	0.914691	0.827359	1.01124	0.081567		-0.00296388	0.0123538	0.810395	5013	-0.0136981	0.0188675	0.467828	3027	-0.0584254	0.0122493	1.845e-06	5006		%	14.0907	0.8667	11777		-0.0891694	0.0511978	0.081567	-0.0918065	0.0611315	0.133152	14.8266	0.317891	-0.228333	0.135808	0.0927063	-0.113385	0.117691	0.335342	0.413031	0.328109	0.208095	-0.0703386	0.0637837	0.270128	2134	3055	1413	5175		0.0031472
XS VLDL free cholesterol, ratio to total lipids	0.864449	0.798587	0.935742	0.00031503		-0.0207973	0.0128772	0.1063	5016	-0.0890504	0.0185552	1.59296e-06	3028	-0.0966072	0.0127454	3.46129e-14	5009		%	15.9177	1.10703	11784		-0.145663	0.0404327	0.00031503	-0.145663	0.0404327	0.000315035	0	0.750675	-0.127376	0.0978768	0.193124	-0.0487359	0.104056	0.639526	-0.200218	0.193948	0.301919	-0.169894	0.0507431	0.00081364	2135	3057	1416	5176		-0.142791
IDL free cholesterol, ratio to total lipids	0.887002	0.825076	0.953576	0.00116475		-0.0395655	0.0128947	0.00215245	5016	-0.114985	0.0194081	3.13081e-09	3028	-0.120277	0.0128006	5.65541e-21	5009		%	17.994	1.14202	11786		-0.119908	0.0369245	0.00116475	-0.119908	0.0369245	0.00116475	0	0.553523	-0.05783	0.0802423	0.471099	-0.0386853	0.0962284	0.687673	-0.190906	0.13789	0.16621	-0.155061	0.0489376	0.00153203	2135	3058	1417	5176		-0.111602
L LDL free cholesterol, ratio to total lipids	0.812435	0.748346	0.882013	7.24e-07		-0.0644862	0.0131681	9.72264e-07	5017	-0.12934	0.0201271	1.30866e-10	3028	-0.133203	0.0129751	1.00216e-24	5010		%	19.4803	1.11107	11787		-0.207719	0.0419237	7.24e-07	-0.208008	0.0500766	3.2701e-05	21.7365	0.280047	-0.0846024	0.0808255	0.295225	-0.244362	0.0968366	0.0116211	-0.396799	0.183872	0.0309262	-0.241136	0.0597971	5.52e-05	2135	3058	1417	5177		-0.179234
M LDL free cholesterol, ratio to total lipids	0.849087	0.752657	0.957871	0.0078185		-0.0267964	0.0129976	0.0392421	5016	-0.0268486	0.0185415	0.14761	3028	-0.0396211	0.0129199	0.0021646	5009		%	20.2478	2.33952	11780		-0.163594	0.061506	0.0078185	-0.163594	0.061506	0.0078185	0	0.493658	-0.0740402	0.144985	0.609579	-0.302847	0.133102	0.0228881	-0.442425	0.337522	0.189924	-0.123689	0.0812321	0.127845	2134	3053	1416	5177		-0.176057
S LDL free cholesterol, ratio to total lipids	0.861481	0.768165	0.966133	0.0108026		-0.0258371	0.0129046	0.045267	5015	-0.0197312	0.0184957	0.286062	3028	-0.0308863	0.012837	0.0161266	5008		%	19.2745	2.03284	11780		-0.149102	0.058494	0.0108026	-0.149102	0.0584939	0.0108026	0	0.54783	-0.166573	0.146212	0.254595	-0.24202	0.125683	0.054149	-0.491636	0.339212	0.14724	-0.0933274	0.0759209	0.21897	2133	3053	1417	5177		-0.167671
XL HDL free cholesterol, ratio to total lipids	1.21589	1.08386	1.364	0.00085867		0.0121455	0.0124084	0.327674	4839	0.00771394	0.0168946	0.647963	2978	0.019691	0.0122163	0.106993	4832		%	13.4472	2.13816	11510		0.195474	0.0586454	0.00085867	0.196177	0.0647107	0.00243262	13.1351	0.326825	0.416589	0.162209	0.010222	0.158902	0.093224	0.0882847	-0.0381431	0.196663	0.846214	0.211971	0.0945624	0.0249871	1987	3044	1390	5089		0.203322
L HDL free cholesterol, ratio to total lipids	0.770961	0.709788	0.837406	6.96e-10		-0.0655333	0.0142704	4.3846e-06	4871	-0.135125	0.0200089	1.4457e-11	2967	-0.193872	0.0139499	6.53297e-44	4865		%	9.77731	1.90445	11496		-0.260118	0.0421793	6.96e-10	-0.260118	0.0421793	6.96133e-10	0	0.471639	-0.391318	0.108047	0.00029264	-0.183152	0.0780055	0.0188778	-0.218806	0.18731	0.242747	-0.269244	0.0593829	5.79e-06	2028	3039	1390	5039		-0.219141
M HDL free cholesterol, ratio to total lipids	0.85975	0.794414	0.930459	0.00017868		-0.00810693	0.0129691	0.531908	5013	-0.0466031	0.0181897	0.0104052	3026	-0.0977653	0.0127835	2.04473e-14	5006		%	9.07986	0.818118	11753		-0.151114	0.0403251	0.00017868	-0.151114	0.040325	0.00017868	0	0.400812	-0.113137	0.102156	0.268081	-0.133008	0.0848558	0.117007	0.325002	0.306302	0.288668	-0.181493	0.0520154	0.00048443	2134	3030	1416	5173		-0.135191
S HDL free cholesterol, ratio to total lipids	0.974583	0.880115	1.07919	0.620648		-0.0130155	0.0131106	0.320837	5016	-0.00849621	0.0198412	0.668498	3027	-0.0187931	0.0131284	0.152291	5009		%	10.6448	0.836389	11784		-0.0257457	0.0520187	0.620648	-0.0257457	0.0520187	0.620648	0	0.660541	-0.144271	0.132961	0.277895	-0.0190525	0.0871113	0.826872	-0.215728	0.29454	0.463908	0.0214731	0.0767679	0.779696	2135	3058	1416	5175		0.0015682
XXL VLDL phospholipids, ratio to total lipids	0.999113	0.883205	1.13023	0.988741		0.0185501	0.0132814	0.162504	4523	0.0328153	0.018289	0.0727713	2841	0.0171883	0.0128397	0.180674	4517		%	10.2988	2.46414	10752		-0.0008878	0.0629135	0.988741	-0.000887829	0.0629135	0.988741	0	0.608585	-0.0319664	0.142348	0.822318	-0.096189	0.106726	0.367446	0.262221	0.49061	0.59301	0.0782101	0.0947674	0.40921	1871	2920	1092	4869		0.0318494
XL VLDL phospholipids, ratio to total lipids	0.892099	0.791035	1.00608	0.0627085		-0.032578	0.0138141	0.018358	4253	-0.0202007	0.0189768	0.287106	2636	-0.0342632	0.0132233	0.00956632	4247		%	17.6726	4.33069	9953		-0.114178	0.0613446	0.0627085	-0.0449783	0.136722	0.742173	70.4701	0.0172603	-0.340918	0.10427	0.00107711	0.198141	0.185259	0.284828	0.516578	0.437957	0.238192	-0.0534453	0.0846952	0.52802	1825	2558	1011	4559		-0.184859
L VLDL phospholipids, ratio to total lipids	0.98627	0.873727	1.11331	0.823034		0.0113618	0.0131464	0.38745	4521	0.00371714	0.0191776	0.846311	2715	-0.0157461	0.0129436	0.223787	4514		%	18.7971	2.50062	10399		-0.0138251	0.0618173	0.823034	-0.0138251	0.0618173	0.823034	0	0.471696	-0.0714431	0.0961609	0.45751	0.00097086	0.181389	0.995729	0.648735	0.457602	0.156282	0.00828523	0.0919125	0.928174	2010	2531	1163	4695		0.0446868
M VLDL phospholipids, ratio to total lipids	0.777675	0.683349	0.885022	0.00013815		-0.0208678	0.0127198	0.100886	5005	-0.0437541	0.0186513	0.0189809	3019	-0.106617	0.0126847	4.27347e-17	4998		%	21.3182	1.3025	11751		-0.251446	0.0659711	0.00013815	-0.251446	0.0659711	0.00013815	0	0.603017	-0.275139	0.163098	0.0916124	-0.183264	0.121925	0.132816	0.0222266	0.270447	0.9345	-0.318309	0.0948151	0.00078749	2133	3041	1410	5167		-0.186506
S VLDL phospholipids, ratio to total lipids	0.836626	0.747532	0.936338	0.00190284		-0.0150584	0.0130523	0.248625	5013	0.00584984	0.0186752	0.754098	3027	-0.0859342	0.0129428	3.14683e-11	5006		%	23.3756	1.67003	11777		-0.178378	0.0574489	0.00190284	-0.178378	0.0574489	0.00190284	0	0.829749	-0.209388	0.160619	0.19236	-0.248131	0.102087	0.0150746	-0.157469	0.30884	0.610141	-0.129735	0.0796069	0.103166	2134	3055	1413	5175		-0.117849
XS VLDL phospholipids, ratio to total lipids	0.917167	0.827978	1.01596	0.0976087		-0.00570054	0.01259	0.650705	5016	-0.0418571	0.0181088	0.0208091	3028	-0.0839079	0.0125217	2.07014e-11	5009		%	28.8856	2.93007	11784		-0.0864652	0.0521957	0.0976087	-0.0864652	0.0521957	0.0976087	0	0.491919	-0.0092613	0.136276	0.945817	0.0362035	0.112698	0.748026	-0.199035	0.190871	0.297054	-0.138274	0.0695007	0.0466428	2135	3057	1416	5176		-0.108214
IDL phospholipids, ratio to total lipids	0.841642	0.758272	0.934179	0.00119808		-0.0410672	0.0132169	0.00188888	5016	-0.0795877	0.0187882	2.27488e-05	3028	-0.099802	0.01305	2.04704e-14	5009		%	26.7423	1.08681	11786		-0.1724	0.0532208	0.00119808	-0.1724	0.0532208	0.00119808	0	0.414032	-0.0014806	0.142273	0.991696	-0.151722	0.10777	0.15918	-0.398817	0.201161	0.0474149	-0.196406	0.0720126	0.00638375	2135	3058	1417	5176		-0.188711
L LDL phospholipids, ratio to total lipids	0.904611	0.807074	1.01394	0.0850285		-0.0152054	0.0130464	0.243821	5017	-0.0111548	0.0187515	0.551928	3028	-0.0280501	0.012985	0.0307581	5010		%	25.3435	1.69457	11787		-0.10025	0.0582094	0.0850285	-0.113077	0.0795666	0.155269	33.9435	0.208612	0.036033	0.137065	0.792636	-0.276971	0.117711	0.0186238	-0.397386	0.320603	0.215163	-0.0478066	0.0790567	0.54537	2135	3058	1417	5177		-0.155804
M LDL phospholipids, ratio to total lipids	1.01207	0.908742	1.12715	0.827124		-0.000897251	0.0126477	0.943444	5016	0.0374414	0.0181002	0.0385875	3028	0.0192223	0.0125947	0.126956	5009		%	28.1576	3.41083	11780		0.0119997	0.0549457	0.827124	-0.0171379	0.0804073	0.831219	39.2612	0.176305	0.0368788	0.128093	0.773418	-0.238643	0.129903	0.0661977	-0.0652766	0.252004	0.795612	0.0865264	0.0715602	0.226609	2134	3053	1416	5177		-0.00514448
S LDL phospholipids, ratio to total lipids	0.989925	0.887116	1.10465	0.85637		0.00362689	0.0127234	0.775601	5015	0.0250043	0.0182465	0.170576	3028	0.00483707	0.0126681	0.702586	5008		%	31.5762	4.1033	11780		-0.010126	0.0559456	0.85637	-0.0207378	0.0657661	0.752514	16.4971	0.308938	0.0402705	0.131506	0.759434	-0.21676	0.127219	0.0884122	-0.107932	0.268712	0.68793	0.0501179	0.0733159	0.494235	2133	3053	1417	5177		-0.0393257
XL HDL phospholipids, ratio to total lipids	0.843265	0.78152	0.909888	1.11e-05		-0.0417986	0.0141715	0.00318298	4839	-0.0606936	0.0198159	0.00219227	2978	-0.128064	0.0138013	1.70839e-20	4832		%	47.2792	9.14597	11510		-0.170474	0.0387961	1.11e-05	-0.170474	0.0387961	1.11227e-05	0	0.915684	-0.172095	0.102901	0.0944393	-0.194538	0.0750343	0.00952369	-0.222969	0.11748	0.0577057	-0.144744	0.0559121	0.00963195	1987	3044	1390	5089		-0.15308
L HDL phospholipids, ratio to total lipids	1.16865	1.06068	1.28761	0.001627		0.0703381	0.0142046	7.35348e-07	4871	0.102515	0.0197291	2.03475e-07	2967	0.137906	0.0140284	8.31831e-23	4865		%	48.293	4.46419	11496		0.155846	0.0494587	0.001627	0.223862	0.111294	0.0442776	73.774	0.00957395	0.385849	0.138768	0.00542705	-0.0267487	0.0782669	0.732529	0.57181	0.265732	0.031411	0.222561	0.0746467	0.00286817	2028	3039	1390	5039		0.121452
M HDL phospholipids, ratio to total lipids	1.17193	1.05983	1.2959	0.00198324		0.000715164	0.0133963	0.957425	5013	0.0537318	0.0200891	0.00748026	3026	0.0444583	0.0134534	0.000951074	5006		%	47.3481	3.24689	11753		0.158655	0.0512994	0.00198324	0.158655	0.0512994	0.00198324	0	0.623561	0.00419173	0.139471	0.976024	0.216959	0.0889602	0.014735	0.239369	0.252845	0.343792	0.154962	0.0732089	0.034284	2134	3030	1416	5173		0.195021
S HDL phospholipids, ratio to total lipids	0.980025	0.886174	1.08382	0.694429		-0.00658184	0.013496	0.625771	5016	0.0160117	0.0201303	0.42638	3027	-0.00297829	0.0135043	0.825448	5009		%	54.4268	4.34702	11784		-0.0201767	0.0513596	0.694429	-0.0201767	0.0513596	0.694429	0	0.411527	-0.089025	0.12966	0.492331	-0.0759579	0.0856821	0.375344	-0.230014	0.241002	0.339878	0.0719244	0.0775709	0.353818	2135	3058	1416	5175		-0.0225919
[truncated: 41 more columns]

## Sheet: ESM Table 3
Diabetes Status At 15 Year Follow- Up	Absolute Risk; Basic clinical model	Absolute Risk; Extended clinical model	Absolute Risk; Biomarker Enhanced model		The models were derived with the following weigths from the derivation cohorts
0	0.0183857	0.0135319	0.014679			Basic clinical			Extended clinical			Biomarker enhanced
0	0.0326173	0.0482525	0.035656		Variable	beta	SE	P	beta	SE	P	beta	SE	P
0	0.0916348	0.0854923	0.085478		Male sex	0.081	0.167	0.63	-0.091	0.184	0.62	-0.364	0.2	0.06
0	0.0268503	0.0265471	0.0241835		Age [years]	0.028	0.015	0.06	0.033	0.015	0.03	0.0286	0.0158	0.07
0	0.0367515	0.0363273	0.0509454		Body mass index [SD]	0.864	0.059	8e-48	0.681	0.072	3e-21	0.462	0.074	4e-10
0	0.0405071	0.0572633	0.0449139		Fasting glucose [SD]	0.448	0.071	3e-10	0.343	0.068	4e-07	0.64	0.0719	5e-19
0	0.0591003	0.069397	0.0545389		HDL cholesterol				-0.339	0.121	0.005
0	0.0213687	0.0154721	0.00822072		Triglycerides				-0.003	0.066	0.96
0	0.03131	0.0302228	0.0292035		log(fasting insulin)				0.323	0.087	0.0002
0	0.0384467	0.027151	0.0121538		Large HDL free cholesterol							-0.474	0.117	5e-05
0	0.0327082	0.0190984	0.0142786		Phenylalanine							0.32	0.0802	6e-05
0	0.0270075	0.0309214	0.0348192		Large VLDL cholesterol ester %							-0.321	0.0847	0.0002
1	0.0326175	0.0381711	0.0303528
0	0.07163	0.0549613	0.11447		Slope of intercept in NFBC	-3.449			-3.546			-3.63
0	0.0948856	0.132583	0.182497		Beta-Coefficient of SD-scaled sum of risk factors in NFBC	0.704			0.732			0.79
0	0.0419469	0.0563592	0.0557257
0	0.0748939	0.0608948	0.0446775		The absolute risk was calculated as	P_abs = 1/(1+exp(-(slope + Beta_Risk_Factor_Score )))
0	0.0359187	0.032877	0.0280622
0	0.0399549	0.0424076	0.0353502
0	0.028848	0.0311783	0.0283166
0	0.0150648	0.015974	0.0119604
0	0.0220652	0.0129194	0.0119693
0	0.0161281	0.0178692	0.013294
0	0.00850779	0.00592631	0.00181933
0	0.0428069	0.0494481	0.0584213
0	0.0314482	0.0369994	0.0321111
0	0.0200331	0.0206187	0.0165623
0	0.0243682	0.0257543	0.0215151
0	0.0418608	0.066806	0.0630441
0	0.0640087	0.0957855	0.0883564
0	0.0157901	0.0190004	0.0143307
0	0.0246001	0.0343124	0.0233075
0	0.0530986	0.0495383	0.0364825
0	0.019107	0.0132887	0.0101313
0	0.0155302	0.014203	0.0134979
0	0.0447935	0.0528048	0.0296392
0	0.0255737	0.0239269	0.0194733
0	0.0427013	0.0444791	0.0645079
0	0.0254042	0.0268158	0.0302452
1	0.0474209	0.0325251	0.0490452
0	0.0290103	0.0283073	0.0277196
0	0.0568325	0.0516867	0.0737514
0	0.0422789	0.0292253	0.0137384
0	0.0406187	0.0379951	0.0295739
0	0.0277521	0.0189492	0.0158375
0	0.0750943	0.0906489	0.0677978
0	0.0289892	0.0167682	0.0312678
0	0.024983	0.0234841	0.0263116
0	0.0976293	0.0529309	0.0489384
0	0.0440044	0.0500633	0.0337553
0	0.0334859	0.021825	0.021547
0	0.100202	0.0754229	0.06006
0	0.0890063	0.0635899	0.125742
0	0.0349112	0.0521939	0.0299606
0	0.0425966	0.0240475	0.0114382
0	0.023881	0.0150717	0.0279289
0	0.0161274	0.0169975	0.0116624
0	0.0385853	0.0303781	0.0347125
0	0.105292	0.0985139	0.0708808
0	0.0206843	0.010854	0.0100689
0	0.0277041	0.0252462	0.0281033
0	0.0137192	0.010468	0.00616437
0	0.0785627	0.128969	0.12382
0	0.018167	0.0121561	0.00989511
0	0.0324861	0.0536389	0.0386779
0	0.0390094	0.0254275	0.0254771
0	0.030186	0.0317665	0.0331334
0	0.0123032	0.0111204	0.00728415
0	0.0138431	0.0116638	0.00765452
0	0.0246941	0.0305688	0.0206238
0	0.0385364	0.0255304	0.0103587
0	0.0641726	0.0529995	0.0362445
0	0.0226089	0.0151426	0.0100149
0	0.0216875	0.019869	0.016672
0	0.0261499	0.0257118	0.0246245
0	0.0288729	0.0386841	0.0239431
0	0.0210146	0.0209278	0.0113091
0	0.0294781	0.0326231	0.0238277
0	0.0352785	0.0423405	0.0431672
0	0.0233454	0.0201634	0.0141479
0	0.0140985	0.014179	0.017769
0	0.0218911	0.0277087	0.0327169
0	0.01989	0.0205394	0.0149006
0	0.0230674	0.0199354	0.0147683
0	0.0192147	0.0205079	0.012741
0	0.025068	0.0224585	0.0316552
0	0.114761	0.157194	0.179435
0	0.0220408	0.0307893	0.0260803
0	0.0235726	0.0170272	0.0130872
0	0.0313325	0.0303211	0.0316653
0	0.0391657	0.045901	0.0520696
0	0.0206327	0.0239781	0.0231159
0	0.028094	0.0356282	0.0310276
0	0.0250279	0.0252887	0.0190834
0	0.0410025	0.0327399	0.0459384
0	0.0152675	0.0154905	0.0231628
0	0.044583	0.0485072	0.0481315
0	0.0500955	0.0701937	0.0752683
0	0.0106487	0.0117614	0.0246305
0	0.0280112	0.024544	0.0286123
0	0.0072029	0.0032209	0.00184849
0	0.0268932	0.0219329	0.0157073
0	0.0470429	0.0392418	0.040377
0	0.0240228	0.0232301	0.0179457
0	0.0176714	0.021859	0.0214878
0	0.00504143	0.00524984	0.00330393
0	0.0405595	0.0451975	0.0540614
0	0.0690765	0.0739524	0.0984131
0	0.0219642	0.0116673	0.00776064
0	0.0400518	0.037689	0.0745432
0	0.0158421	0.0088782	0.00786585
0	0.0511789	0.0374013	0.0343778
0	0.0777943	0.0661678	0.118576
0	0.0254754	0.027614	0.0297485
0	0.0712699	0.0807252	0.0533038
0	0.0246891	0.0228453	0.0213147
0	0.0289867	0.0354435	0.0332522
0	0.0146366	0.0127362	0.00925314
0	0.0377218	0.0326515	0.0197233
0	0.0158761	0.0118778	0.0185561
0	0.0217442	0.0147767	0.013365
0	0.042044	0.036543	0.028571
0	0.0400326	0.0474901	0.0410794
0	0.045525	0.0523292	0.0367763
0	0.0230656	0.0233482	0.0332929
0	0.0158443	0.0192832	0.0191359
0	0.0150118	0.00810693	0.0139131
0	0.0299359	0.030728	0.046306
0	0.020717	0.0136079	0.0260626
0	0.0574738	0.0880005	0.0361444
0	0.0282411	0.0267394	0.0226491
0	0.00768216	0.00833031	0.00603449
0	0.0703033	0.0579735	0.059712
0	0.022804	0.0302935	0.0139263
0	0.0237645	0.0230125	0.0235244
0	0.0295705	0.0320168	0.0351284
0	0.0517736	0.0407094	0.0338985
0	0.0379844	0.0364529	0.0341649
0	0.0391587	0.0523272	0.0682567
0	0.0131097	0.0112087	0.00878964
0	0.0142439	0.0138252	0.00940522
0	0.0164141	0.0153224	0.0108582
0	0.0319822	0.0395132	0.028018
0	0.0565514	0.0686281	0.070662
0	0.0338178	0.0467361	0.0616492
0	0.0368892	0.0459525	0.0529247
0	0.157178	0.160276	0.150726
0	0.0171374	0.011783	0.0106877
0	0.131341	0.170793	0.081077
0	0.0518666	0.0274679	0.0293996
1	0.0216443	0.0231181	0.0359264
0	0.0446405	0.0457295	0.0571614
0	0.04299	0.0326501	0.032241
0	0.0154318	0.0150154	0.0158151
0	0.0345121	0.0314315	0.0243988
0	0.0259177	0.0229339	0.0162576
0	0.0164958	0.0158088	0.0183121
0	0.00904656	0.00659829	0.0104734
0	0.0151902	0.00896018	0.0102492
0	0.0163279	0.0189631	0.0135876
0	0.0103543	0.0118485	0.0147095
0	0.0131652	0.0145731	0.0123053
0	0.00891661	0.00909493	0.011761
0	0.0105228	0.00737302	0.00757431
0	0.0232551	0.0193438	0.008698
0	0.0255377	0.0251338	0.0226594
0	0.0382737	0.0521078	0.0667374
0	0.0186472	0.020414	0.011842
0	0.0162728	0.0143706	0.020015
0	0.0301114	0.0216755	0.0421367
0	0.0284289	0.0159788	0.0192589
0	0.0346675	0.0305354	0.0206278
0	0.0219276	0.0321424	0.0299833
0	0.0156433	0.0123676	0.0152806
1	0.0197716	0.0311063	0.0170266
0	0.0319884	0.0244624	0.0299992
0	0.0132396	0.01954	0.00636321
0	0.0251685	0.0251983	0.0177461
0	0.0884708	0.109752	0.114465
0	0.0220452	0.00982022	0.0117208
0	0.0124349	0.0138275	0.0110653
0	0.0216332	0.0302216	0.0178553
0	0.0157776	0.0153746	0.00932271
0	0.0257632	0.0255897	0.0155187
0	0.0994007	0.083851	0.18612
0	0.0259838	0.0218477	0.0172034
0	0.0335982	0.0308737	0.0355233
0	0.0177315	0.0288434	0.00865989
0	0.0297524	0.0365877	0.0240242
0	0.00640095	0.00445544	0.00216131
0	0.0322895	0.0298325	0.0586754
1	0.0742985	0.0819359	0.0471562
0	0.0224055	0.0229156	0.0239178
0	0.0919893	0.108948	0.112016
0	0.0255472	0.0295624	0.0247464
0	0.0293792	0.0189165	0.00733672
0	0.0677587	0.0602041	0.0451508
0	0.0155762	0.0123631	0.00796354
0	0.0385222	0.0421125	0.0424342
0	0.0312265	0.0213615	0.00979082
0	0.0298247	0.0343423	0.0618876
0	0.0168855	0.0154818	0.00538301
0	0.0848132	0.0348956	0.0294375
0	0.02471	0.0163348	0.0122209
0	0.0432189	0.0432061	0.023709
0	0.00929766	0.00732961	0.00639632
0	0.0348288	0.0303731	0.0501826
0	0.0196677	0.0119303	0.00899308
0	0.0221849	0.0185567	0.0234524
0	0.0225378	0.0193352	0.0135741
1	0.0198888	0.0206359	0.0189065
0	0.0229191	0.0189403	0.0119749
0	0.112303	0.189645	0.124808
0	0.0169585	0.0113391	0.00957366
0	0.0201998	0.0206559	0.00798915
0	0.0604053	0.0721113	0.061165
0	0.0182062	0.00549601	0.00804387
0	0.0189253	0.0173246	0.00936518
0	0.0559831	0.0374056	0.0715059
0	0.0372396	0.0358479	0.0569833
0	0.0646719	0.0463415	0.0327084
0	0.0425163	0.0509427	0.0388609
0	0.0900872	0.106046	0.0859709
0	0.0157092	0.0190103	0.0244584
0	0.0199883	0.0149578	0.0146675
0	0.0202782	0.0213845	0.0289559
0	0.0144086	0.0131044	0.00874854
0	0.0131828	0.0177759	0.00843692
0	0.0248297	0.028797	0.0128967
0	0.0334988	0.0539668	0.0337878
0	0.0157877	0.0123641	0.0106307
0	0.0168787	0.0186037	0.0156008
0	0.0155379	0.0165412	0.0227345
1	0.00982525	0.0159679	0.0138255
0	0.0158308	0.0150745	0.020526
0	0.0389978	0.0486367	0.0229705
0	0.0101768	0.0103894	0.00621153
0	0.0375651	0.0501052	0.0649156
0	0.0112486	0.0128848	0.00986961
0	0.0196374	0.0193232	0.00897735
0	0.0330459	0.0208091	0.0143989
0	0.0300983	0.0198655	0.0248307
0	0.0477714	0.0482869	0.0499368
0	0.010542	0.0109087	0.00932208
0	0.0174673	0.0187985	0.0186252
0	0.03602	0.0384051	0.0456317
0	0.132247	0.156138	0.127692
1	0.0140639	0.0198592	0.0143134
0	0.0457442	0.0607043	0.0587779
0	0.0178086	0.0114358	0.0315044
0	0.028443	0.0280408	0.0387045
0	0.0265295	0.0213125	0.0241194
0	0.0168644	0.0208194	0.0229792
0	0.00837209	0.00845192	0.00493428
0	0.0682557	0.109433	0.0901329
0	0.0490243	0.0505641	0.0650168
0	0.0194469	0.0185393	0.0189487
0	0.039554	0.0598106	0.0608315
0	0.0480875	0.0343368	0.028356
0	0.0186378	0.00997737	0.00895139
0	0.0129615	0.0151949	0.0263476
0	0.0160972	0.0209522	0.010291
0	0.0294819	0.0217281	0.0152554
0	0.0431151	0.033478	0.0522268
0	0.0205252	0.0166989	0.0114402
0	0.0314262	0.0271968	0.0363253
0	0.0205664	0.0180094	0.0361749
0	0.0242585	0.0201602	0.0176726
1	0.0465876	0.032529	0.0434994
0	0.0133325	0.0169435	0.0123413
0	0.0242183	0.0290639	0.0183736
0	0.0346881	0.027927	0.0368074
0	0.0273676	0.0179801	0.00888077
1	0.0299242	0.0281299	0.0448135
0	0.0929814	0.0811415	0.0880859
0	0.0288662	0.0194574	0.0155771
0	0.0167191	0.00894899	0.00640806
0	0.0387566	0.0332751	0.032046
0	0.0417317	0.0510782	0.07278
0	0.0290386	0.0344554	0.0449466
0	0.0128458	0.0132743	0.0112733
0	0.0204894	0.0175302	0.0166555
0	0.0133795	0.0134444	0.0431298
0	0.0287238	0.0264539	0.0446646
0	0.0172031	0.0263524	0.0198339
0	0.0208686	0.0236601	0.0178677
0	0.022622	0.0239021	0.00849874
1	0.185602	0.228441	0.171596
0	0.0307757	0.0334043	0.0244547
0	0.100624	0.128551	0.101654
0	0.0143441	0.00763528	0.00524524
0	0.0262561	0.0266087	0.0351403
0	0.0321211	0.0468609	0.033096
0	0.0183469	0.0200617	0.0185155
0	0.0249702	0.0215352	0.00983118
0	0.0527351	0.0571943	0.034891
0	0.0104197	0.0108757	0.00653784
0	0.0123937	0.0256371	0.0122311
0	0.011539	0.0135004	0.0129427
0	0.0372131	0.0266316	0.0342792
0	0.0238473	0.0284062	0.0240106
0	0.0508277	0.0465856	0.021259
0	0.103753	0.11325	0.136817
0	0.0151059	0.01079	0.00797641
0	0.0572806	0.0751411	0.0678077
0	0.0319856	0.031105	0.0489931
0	0.0180832	0.0122024	0.0136855
0	0.0275456	0.021802	0.0189561
0	0.0090983	0.00729888	0.00596596
0	0.0444154	0.0413028	0.0452601
0	0.0199485	0.0160801	0.00972261
0	0.04819	0.0460815	0.0699074
0	0.0168394	0.0112762	0.0166194
0	0.0615035	0.0620309	0.0663404
0	0.0144051	0.0079399	0.0384766
0	0.0206861	0.0252674	0.019159
0	0.0532373	0.0712817	0.0548396
0	0.0616675	0.0600876	0.0597243
0	0.0225116	0.0160574	0.0165249
0	0.0241185	0.0223064	0.0156694
0	0.027292	0.0301127	0.0475969
0	0.0105737	0.0101363	0.00643386
0	0.024385	0.0149145	0.024126
0	0.0158262	0.0101822	0.00571788
0	0.0212982	0.0201849	0.018356
0	0.0134063	0.0160542	0.015635
0	0.0382291	0.0461816	0.0594938
0	0.0256927	0.0217473	0.0137465
0	0.0424654	0.045007	0.0502327
0	0.0178216	0.0148663	0.0116849
0	0.0138318	0.016038	0.0176776
0	0.0450254	0.0679966	0.0534002
0	0.0577765	0.0469468	0.0788573
0	0.0281672	0.015035	0.00753067
0	0.0240134	0.0351401	0.0288023
0	0.0206997	0.0207412	0.0119997
0	0.0149084	0.0106858	0.00657242
0	0.0329635	0.0393093	0.0257889
0	0.0309567	0.0326085	0.0274874
0	0.0144553	0.00851648	0.00981606
0	0.0345777	0.0303853	0.021391
0	0.0438934	0.0379164	0.0447607
0	0.0110053	0.0110407	0.0189432
0	0.0208991	0.0192541	0.0169957
0	0.037103	0.0542344	0.119657
0	0.0189482	0.0202482	0.015208
0	0.0153872	0.011935	0.0258319
0	0.0199004	0.0152737	0.0124443
0	0.0210267	0.0159442	0.0105629
0	0.102732	0.128106	0.112213
0	0.0192043	0.00881629	0.00700406
0	0.0230716	0.0201797	0.0349908
0	0.0208337	0.0154635	0.00719689
1	0.132077	0.137551	0.179074
0	0.0498696	0.0456743	0.0477016
0	0.0247657	0.0232207	0.0334237
0	0.0214955	0.0265133	0.0275873
0	0.0293253	0.0267028	0.028645
1	0.119012	0.164677	0.142139
0	0.0789394	0.0611962	0.0418672
0	0.0386788	0.0543231	0.0750216
0	0.0181981	0.0205581	0.0185515
0	0.0210341	0.0310208	0.029348
0	0.0478579	0.0394552	0.0359404
0	0.0353838	0.0202056	0.0314121
0	0.0227903	0.0200177	0.0241391
0	0.0464389	0.0538247	0.0871144
0	0.0175585	0.0121997	0.00955864
0	0.0938792	0.0688149	0.172452
0	0.0233671	0.0182249	0.0323457
0	0.0221575	0.0164569	0.0128694
0	0.0119649	0.00970108	0.0134666
0	0.016722	0.0225728	0.016692
0	0.110873	0.264192	0.149281
0	0.0400816	0.0408662	0.0392471
0	0.160755	0.188706	0.278099
0	0.0191673	0.0150525	0.00922852
0	0.0277627	0.0292048	0.0182818
0	0.0125961	0.0156537	0.00912778
0	0.0179084	0.013003	0.0131881
0	0.0350779	0.0368853	0.0356706
0	0.0256786	0.0245733	0.0220429
0	0.0135551	0.0186144	0.0152322
0	0.0243427	0.0244919	0.03884
0	0.0132153	0.011847	0.00566269
0	0.0323434	0.0295565	0.039629
0	0.0390296	0.0311071	0.0386725
1	0.037607	0.0399853	0.0770352
0	0.0370068	0.0428044	0.0308931
0	0.0407444	0.0368033	0.0200111
0	0.0254302	0.0195464	0.0266266
0	0.030994	0.0268678	0.0304605
0	0.0593338	0.0707456	0.0362668
0	0.0160647	0.0150765	0.0112571
0	0.0609924	0.0639578	0.0355056
0	0.0274962	0.0274619	0.0224984
0	0.00913283	0.00695164	0.00648737
0	0.0806785	0.0540797	0.0291386
0	0.0134902	0.0104623	0.0168844
0	0.0155056	0.0150618	0.0606468
1	0.0601187	0.0432792	0.0489169
0	0.215838	0.282022	0.187796
0	0.0612289	0.0484454	0.119351
0	0.0221057	0.022378	0.0156461
0	0.0451694	0.0422488	0.0537538
0	0.0426255	0.0499098	0.094379
0	0.0331045	0.0300636	0.0397899
0	0.0472923	0.0376515	0.0364524
0	0.0134377	0.010254	0.00883309
0	0.0246713	0.0216298	0.025194
0	0.125901	0.13303	0.15674
0	0.0593609	0.0530599	0.0276688
0	0.039735	0.044911	0.0493268
0	0.0183177	0.0123233	0.00578149
0	0.0220477	0.0150595	0.0178762
0	0.0243027	0.0278143	0.0227404
0	0.0114849	0.0148402	0.0126437
0	0.0286057	0.0278864	0.0274482
0	0.017134	0.0109073	0.00929956
1	0.104044	0.0862253	0.0852926
0	0.030786	0.0388177	0.0315414
0	0.0653642	0.0904388	0.0934186
0	0.0116475	0.00858236	0.0111993
0	0.0742726	0.0930575	0.1306
0	0.0221988	0.0259768	0.0222122
0	0.0145139	0.0101902	0.00629865
0	0.0235382	0.0202803	0.0146269
0	0.0257286	0.0196343	0.0157811
0	0.0363678	0.0284429	0.0450089
0	0.0741034	0.0604194	0.0793432
0	0.0141628	0.0142662	0.00782047
0	0.0245188	0.0165641	0.0179747
0	0.126119	0.0866862	0.0441647
0	0.0213155	0.0299796	0.0255069
0	0.0224476	0.0176734	0.00992811
0	0.0347535	0.0221302	0.020141
0	0.036936	0.0424226	0.0316036
0	0.0566354	0.0344678	0.0428304
0	0.0211036	0.0225312	0.0160528
0	0.011895	0.00685693	0.00580145
0	0.0139294	0.0174006	0.0237787
0	0.0156925	0.0173208	0.0143386
0	0.0429416	0.0500894	0.118514
0	0.0483981	0.042032	0.0767676
0	0.0124607	0.0170553	0.0174451
0	0.0167156	0.0168676	0.0166543
0	0.0172174	0.0182321	0.0132452
0	0.0242184	0.0277704	0.0344636
0	0.0148348	0.0139849	0.0119722
0	0.024642	0.0212251	0.0280779
0	0.0450012	0.0473532	0.0332383
0	0.0451489	0.0377691	0.0397041
0	0.0536676	0.0476736	0.0264937
0	0.0536573	0.0483973	0.0695668
0	0.0211375	0.0136231	0.0106755
0	0.0673964	0.0838318	0.123794
0	0.0229862	0.0282617	0.0293692
0	0.0114237	0.0100777	0.0112081
0	0.0177425	0.011968	0.0104006
0	0.00841383	0.00541436	0.00315924
0	0.0158442	0.0192033	0.0138184
0	0.0162206	0.0168606	0.0115277
0	0.0147801	0.00795292	0.00693348
0	0.0177425	0.0184287	0.0113625
0	0.0396617	0.0176405	0.0136243
0	0.0176689	0.0196363	0.0150756
0	0.0869185	0.0423112	0.0552077
0	0.0275947	0.0179328	0.0128658
0	0.0208599	0.0205299	0.0177905
0	0.0640096	0.0994402	0.0932696
0	0.0472296	0.0288887	0.0714186
0	0.0203185	0.0263817	0.0255088
0	0.0116054	0.00850999	0.00880285
0	0.0619192	0.0735113	0.0404234
0	0.0209721	0.0173904	0.0204541
1	0.058342	0.0465055	0.047433
0	0.0119052	0.00714348	0.00968543
0	0.0200424	0.0191386	0.00988043
0	0.0288957	0.0171878	0.0164518
0	0.0192251	0.0162367	0.00799399
0	0.0140501	0.00977379	0.00473663
0	0.0450265	0.0473526	0.0542428
0	0.021235	0.0128869	0.0219844
0	0.177009	0.107548	0.189754
0	0.0433686	0.0421686	0.044558
0	0.0253093	0.0235933	0.019536
0	0.183424	0.202946	0.236885
0	0.0257935	0.0261347	0.0203768
0	0.0410898	0.0370164	0.0453572
0	0.0212275	0.0227723	0.0118218
0	0.0189189	0.0167093	0.00792524
0	0.0256972	0.0155927	0.0123137
0	0.0221507	0.0246031	0.0216398
0	0.0375026	0.0559584	0.0628297
0	0.0197507	0.0204716	0.0206167
0	0.0244759	0.0148335	0.0117064
0	0.0552557	0.0711584	0.0545246
0	0.033096	0.0284693	0.0142536
0	0.0747423	0.0666119	0.0596519
0	0.0121835	0.00812205	0.0107689
0	0.0145335	0.0103448	0.00979116
0	0.0684441	0.0613088	0.0704062
0	0.0237187	0.0226212	0.0155946
0	0.0259471	0.0189318	0.0102668
0	0.0162572	0.0291686	0.0234172
0	0.021368	0.0186594	0.0174039
0	0.0407583	0.0441521	0.0329839
0	0.0175071	0.024878	0.0281555
0	0.0239287	0.0157832	0.0136471
0	0.026311	0.0283061	0.0198016
0	0.0317631	0.0229257	0.0208487
0	0.0255268	0.0235757	0.131673
0	0.0140529	0.0126782	0.00819363
0	0.0448048	0.0556865	0.0461941
0	0.0539999	0.0775082	0.0832164
0	0.0277713	0.0321504	0.0532648
0	0.0196721	0.0157268	0.0179157
0	0.0124763	0.0109114	0.00652665
0	0.0236965	0.0133912	0.0116592
0	0.0130564	0.0137989	0.014008
0	0.0440631	0.0345497	0.0296536
0	0.0985369	0.0798882	0.108279
0	0.016727	0.0155398	0.0229107
0	0.0251362	0.033902	0.046258
0	0.0551117	0.0611923	0.247823
0	0.0150478	0.0102088	0.00773875
0	0.0165753	0.0163076	0.00883846
0	0.00818171	0.00964571	0.0167726
0	0.0235276	0.0202017	0.013333
1	0.0650108	0.0707936	0.101121
0	0.0172932	0.0176976	0.0149704
0	0.0121841	0.0121816	0.0101228
0	0.0383606	0.038222	0.0402065
0	0.0235002	0.0222322	0.0111152
0	0.0333243	0.0351288	0.0240717
0	0.0153608	0.0145779	0.0108625
0	0.0109852	0.0128357	0.00959346
0	0.0279152	0.0273904	0.0263188
0	0.0336671	0.0277988	0.023049
0	0.0113722	0.00987901	0.00942864
1	0.0477979	0.0405675	0.0440845
0	0.0223294	0.0262733	0.0154592
0	0.0630965	0.0815126	0.0784096
0	0.0254204	0.0218932	0.0159783
0	0.0163851	0.0242516	0.0195903
0	0.0278863	0.0215729	0.0185754
0	0.0327483	0.0336055	0.0276555
0	0.0118278	0.0132803	0.00809505
0	0.0133379	0.00901346	0.0083585
0	0.0283629	0.0200629	0.0296192
0	0.0111875	0.0126661	0.00918298
0	0.0435188	0.0376924	0.0560606
0	0.015862	0.0181891	0.0175263
0	0.0176919	0.0129645	0.0135345
0	0.027432	0.0303391	0.0350982
0	0.030172	0.0302656	0.0286923
0	0.0618268	0.0649733	0.0583645
0	0.0263601	0.0262809	0.0338606
0	0.0828653	0.0607696	0.029865
0	0.0439448	0.043701	0.0213123
0	0.0584236	0.0583535	0.0479256
0	0.00557744	0.00442955	0.00183989
0	0.0634987	0.0600722	0.0503358
0	0.0283332	0.0253433	0.0242424
0	0.0141089	0.0150905	0.0134974
0	0.0234442	0.0229419	0.0149279
0	0.0367176	0.03684	0.019831
0	0.238479	0.39734	0.299978
0	0.0403571	0.0298903	0.025159
0	0.0445906	0.0383313	0.0379954
0	0.0165513	0.00827614	0.00731958
0	0.0246991	0.0197235	0.0232151
0	0.0262305	0.0289853	0.016782
0	0.0254216	0.0222806	0.0176337
0	0.0228562	0.0244782	0.0266172
0	0.0136631	0.0159075	0.0228503
0	0.0348029	0.0392811	0.0276858
0	0.0221135	0.021053	0.023114
0	0.012219	0.0114401	0.0146786
0	0.0600753	0.0733861	0.0595052
0	0.0748382	0.12755	0.118409
0	0.0421372	0.0459682	0.0230577
0	0.0113727	0.00671851	0.00283141
0	0.0649939	0.104869	0.0896187
0	0.0238732	0.0234804	0.0133188
0	0.0344703	0.0195949	0.0200226
0	0.0416292	0.0376973	0.0533874
0	0.0174076	0.0146787	0.0118495
0	0.0163463	0.0156555	0.0119817
0	0.0175587	0.0151473	0.0154846
0	0.024748	0.0135184	0.0109725
0	0.0240289	0.021436	0.0281367
0	0.269852	0.431913	0.26192
0	0.0212858	0.0110939	0.00606543
0	0.0122358	0.00991435	0.0115867
0	0.0360324	0.0377881	0.0343722
0	0.0250747	0.0258572	0.0342687
0	0.0460781	0.0461468	0.0300298
0	0.0357273	0.0286882	0.0191375
0	0.018677	0.0213867	0.028229
0	0.0178008	0.0197898	0.0122094
0	0.011295	0.009258	0.00888387
0	0.0845496	0.0823355	0.101306
0	0.0310281	0.0298339	0.0254547
0	0.0116415	0.00713475	0.0041638
0	0.0471955	0.0439488	0.0673917
0	0.0199007	0.0164577	0.0160519
0	0.0214442	0.017983	0.00871789
0	0.097577	0.0868144	0.09219
0	0.0359183	0.0426525	0.032028
0	0.0236178	0.00803251	0.00672584
0	0.0129215	0.0101935	0.00619348
0	0.0232354	0.0166164	0.011117
0	0.0175463	0.0152222	0.0132231
0	0.0452904	0.0437082	0.019386
0	0.0210823	0.026845	0.0277901
0	0.0313383	0.0253904	0.0220671
0	0.0180687	0.0169659	0.020141
0	0.0224992	0.0122985	0.00995728
0	0.0434513	0.0279671	0.0317353
0	0.0210321	0.0121879	0.0116352
0	0.0269356	0.0188799	0.0100778
0	0.0618993	0.0710102	0.0648531
0	0.0329635	0.0222622	0.0112303
0	0.0177698	0.0144207	0.00760729
0	0.0197624	0.0185269	0.0152877
0	0.0728499	0.0680144	0.0704575
0	0.0253094	0.0191926	0.00516528
0	0.0401605	0.056447	0.0438007
0	0.016125	0.0139428	0.0073787
0	0.0462694	0.030513	0.0608473
0	0.00523356	0.00727889	0.00106171
0	0.0575821	0.0927047	0.0635661
0	0.0105859	0.00856032	0.0082514
0	0.0693188	0.105885	0.12768
0	0.0428484	0.0405411	0.0420211
0	0.0142489	0.00612608	0.00465484
0	0.0814421	0.0642817	0.088213
0	0.0124074	0.0121755	0.00765669
0	0.0188142	0.0282686	0.0258122
0	0.0173902	0.0173833	0.012978
0	0.0263986	0.025283	0.0292566
0	0.0461445	0.0534922	0.0398714
0	0.0222893	0.0261989	0.0378546
0	0.0243367	0.0216099	0.0170286
0	0.0239781	0.014801	0.0128963
0	0.0174619	0.0149485	0.0130872
0	0.0503662	0.0500476	0.0323661
0	0.00995673	0.00941602	0.00831864
0	0.0111126	0.012026	0.00868502
0	0.0241211	0.0276416	0.0219833
0	0.023285	0.0130162	0.0278082
0	0.0154743	0.00982417	0.0216332
0	0.0135694	0.0104764	0.0089369
0	0.0147151	0.00920178	0.00796935
0	0.0106839	0.00858632	0.00373578
0	0.0127574	0.00750089	0.00663201
0	0.0237386	0.0200287	0.0135944
0	0.0195603	0.021106	0.0279399
0	0.0207343	0.0302123	0.04645
0	0.026685	0.0283325	0.0263329
0	0.0643801	0.0451898	0.0445945
0	0.0154416	0.00974715	0.012477
0	0.0277075	0.0288116	0.0276916
0	0.0186375	0.0204867	0.0125083
0	0.0180843	0.0135522	0.00936158
0	0.0392878	0.0395859	0.0283526
0	0.0308167	0.0433029	0.0292216
0	0.0247545	0.0200449	0.0126004
0	0.0174739	0.0135629	0.00757908
0	0.0780034	0.0916004	0.0692821
0	0.0443658	0.0454676	0.053686
0	0.0198484	0.0137964	0.00976939
0	0.0219447	0.019208	0.0227354
0	0.0530521	0.067067	0.0757945
0	0.144251	0.0754047	0.10306
0	0.0160759	0.0102766	0.00774096
0	0.0429202	0.0538544	0.0430065
0	0.0572165	0.048017	0.0260493
0	0.0114616	0.0101341	0.0109241
0	0.0447563	0.0431875	0.0552601
0	0.029735	0.0284144	0.0307041
0	0.0292942	0.0348453	0.0278491
0	0.0147722	0.0136697	0.018305
0	0.0371831	0.0364536	0.0499628
0	0.0721946	0.0934879	0.0965086
0	0.0502474	0.053419	0.0810268
0	0.0208398	0.0130075	0.010001
0	0.0320542	0.0260051	0.0183947
0	0.00885633	0.0081861	0.00651671
0	0.0179662	0.0105113	0.00836965
0	0.0248055	0.018787	0.0218392
0	0.0182287	0.0178533	0.0116455
0	0.0264448	0.0243238	0.0174606
0	0.0274331	0.0136826	0.0138859
0	0.0922266	0.133146	0.0858043
0	0.150967	0.09967	0.114187
0	0.00964298	0.0084066	0.00728078
0	0.0182922	0.0165665	0.0227743
0	0.0735344	0.0957514	0.149399
0	0.0121904	0.0141672	0.00908534
0	0.0236504	0.0294633	0.0202059
0	0.156551	0.168682	0.293111
0	0.025236	0.0234376	0.01659
0	0.0234349	0.0256197	0.0145266
0	0.0518355	0.0629711	0.049283
0	0.0309897	0.020424	0.0322915
0	0.0261739	0.0296251	0.0284114
0	0.0169268	0.0149995	0.0131609
0	0.0392354	0.0366581	0.0445196
0	0.0157154	0.012553	0.0141339
0	0.044637	0.0457329	0.0869245
0	0.0227749	0.0150767	0.0247187
1	0.0676473	0.0688672	0.0398475
0	0.0327933	0.031976	0.0334536
0	0.023428	0.0167412	0.013498
0	0.0442547	0.0474427	0.0721387
0	0.032229	0.0334728	0.0537174
0	0.0166373	0.0222053	0.0163054
0	0.156077	0.184913	0.118674
0	0.0233935	0.0306895	0.0182678
0	0.0563989	0.059374	0.0706172
0	0.0137996	0.0142639	0.0233472
0	0.0203383	0.0125459	0.00678595
0	0.0485105	0.0419019	0.0460586
0	0.0195615	0.0235557	0.00907801
1	0.0234371	0.019407	0.018413
0	0.0334391	0.0405189	0.0559321
0	0.0169775	0.0175904	0.0158555
0	0.0112415	0.0121933	0.0150896
1	0.0262608	0.0400199	0.0420623
0	0.0208308	0.0299717	0.0450132
0	0.0274809	0.0189647	0.0245958
0	0.0440344	0.0368587	0.03572
0	0.0472518	0.0696157	0.0358145
0	0.036233	0.0351069	0.0554233
1	0.01451	0.0166771	0.0181398
0	0.0398283	0.0496296	0.0263557
0	0.0209064	0.0198401	0.0147482
0	0.0202525	0.0190586	0.0194456
0	0.00958776	0.012288	0.014721
0	0.0195832	0.0138682	0.0133015
0	0.0221624	0.0288714	0.0188149
0	0.0748733	0.0959605	0.127727
0	0.0332018	0.0258323	0.0310477
0	0.0120783	0.0129275	0.0137987
0	0.0334008	0.0411223	0.0561933
0	0.139064	0.0752893	0.140017
0	0.0150382	0.0100364	0.010198
0	0.0330774	0.037169	0.0261914
0	0.0290682	0.0487635	0.0430369
0	0.0500891	0.0588557	0.0453343
0	0.0292859	0.0304714	0.019091
0	0.0464178	0.0376129	0.044465
0	0.00998219	0.00588146	0.013295
0	0.034051	0.0254933	0.0221199
0	0.0949353	0.118283	0.172987
0	0.0191082	0.0211813	0.0177318
0	0.0134701	0.0208187	0.0285671
0	0.0420128	0.0557578	0.0440577
0	0.0278696	0.0351087	0.0360125
0	0.0204839	0.00853592	0.011651
0	0.0395758	0.063135	0.0525674
0	0.0209276	0.0221735	0.0491592
0	0.0147792	0.0164069	0.0175793
0	0.0240124	0.0170381	0.0140621
0	0.0195906	0.0179472	0.0144682
0	0.0156092	0.0145283	0.00756365
0	0.0243821	0.0175046	0.0114743
0	0.024337	0.0246924	0.0391517
0	0.0777652	0.0782072	0.111146
0	0.168435	0.16973	0.147909
0	0.0210524	0.0253736	0.0208304
0	0.031948	0.0284168	0.02636
0	0.0514734	0.0437319	0.0576107
0	0.0372491	0.0261362	0.0405785
0	0.0124018	0.00664924	0.0110958
0	0.0173089	0.0125285	0.00606927
0	0.021611	0.0188214	0.0218634
0	0.0305874	0.0298518	0.0238634
0	0.0245613	0.026028	0.0122378
0	0.0207533	0.0162423	0.0232335
0	0.0354431	0.024482	0.0266425
0	0.0323765	0.0434732	0.0440366
0	0.0683229	0.0838898	0.0714772
0	0.0243917	0.0189961	0.00639739
0	0.0394151	0.0666863	0.0680898
0	0.0326919	0.0314315	0.0250189
0	0.015795	0.0198129	0.0164785
0	0.0126205	0.0166636	0.0128891
0	0.212351	0.178792	0.196276
0	0.0187306	0.0153759	0.0100872
0	0.0264261	0.0267525	0.0395659
0	0.0154876	0.0139642	0.0096247
0	0.0207813	0.0188168	0.0157544
0	0.0200847	0.0174045	0.0136804
0	0.0242691	0.0172308	0.0257017
0	0.040159	0.0433226	0.0305465
0	0.0184181	0.0155485	0.010146
0	0.00967372	0.00717033	0.00634636
0	0.0224985	0.0142514	0.0337109
0	0.0281984	0.0360399	0.0418753
1	0.0758389	0.0768307	0.0609411
0	0.0983378	0.0578546	0.0246801
0	0.0116016	0.0104368	0.00553879
0	0.0275131	0.023797	0.0173159
0	0.00878654	0.00729685	0.00924255
0	0.00996772	0.0124555	0.007744
0	0.0695425	0.0577944	0.0362729
0	0.0122804	0.00847465	0.00705797
0	0.0216401	0.0188447	0.00670491
0	0.0271608	0.0254064	0.0420827
0	0.0923758	0.0870031	0.114331
0	0.023771	0.0259402	0.0130765
0	0.0150412	0.00632361	0.0061139
0	0.0162175	0.01488	0.00972148
0	0.0361571	0.0438423	0.0289429
0	0.0217398	0.0203589	0.014622
0	0.047577	0.0432241	0.0669417
0	0.0236838	0.0149868	0.0104642
0	0.0325579	0.0287875	0.0395551
0	0.0113156	0.0184335	0.0366397
0	0.0430147	0.0346302	0.0555427
0	0.0134735	0.0170898	0.0124159
0	0.0404371	0.0422134	0.0482758
0	0.248186	0.197959	0.209231
0	0.0300019	0.017822	0.0288666
0	0.0195499	0.0152703	0.0114452
0	0.0211772	0.0154403	0.00887668
0	0.030993	0.0347614	0.0359683
0	0.0254477	0.0286733	0.0194268
0	0.0328794	0.0257035	0.0254552
0	0.0128367	0.0136228	0.0118061
0	0.0208243	0.00873971	0.00865396
0	0.0605843	0.0720411	0.0858078
0	0.0154727	0.0224469	0.0173389
0	0.0493373	0.0507324	0.0499556
0	0.0451602	0.0398038	0.0297303
0	0.0096151	0.0130238	0.00800681
0	0.0146567	0.0120571	0.0112263
0	0.021269	0.0259427	0.01321
1	0.0171207	0.00795255	0.0053316
0	0.0302038	0.0267858	0.0432322
0	0.0197862	0.016029	0.00861986
0	0.0143182	0.0144972	0.0191649
0	0.0393098	0.0445767	0.0406855
0	0.0197289	0.0195815	0.0215662
0	0.0334425	0.0234497	0.0160979
0	0.0245862	0.0282096	0.0310754
0	0.0384558	0.0378233	0.028324
0	0.0466021	0.0388445	0.074158
0	0.0546829	0.026846	0.0185679
0	0.0357736	0.0251856	0.0194053
0	0.0945978	0.100784	0.152209
0	0.02047	0.0291185	0.0282903
0	0.0336354	0.0354846	0.0356568
0	0.0200589	0.0194273	0.0116359
0	0.0295328	0.0264359	0.0157068
0	0.0298616	0.0333699	0.0225748
0	0.0349247	0.0392224	0.0254696
0	0.0172743	0.0170093	0.0213123
0	0.0205414	0.0216402	0.0211454
0	0.0282943	0.0425524	0.0422063
0	0.0389615	0.0259323	0.0222438
0	0.0572891	0.0560165	0.0594431
0	0.0220917	0.0199229	0.0137424
0	0.0286149	0.0326891	0.0225268
0	0.0375121	0.0367718	0.0123943
0	0.0322761	0.0209654	0.0245768
0	0.0297486	0.0212086	0.0167024
0	0.0313962	0.0180391	0.0151997
0	0.0149428	0.0134043	0.0152346
0	0.0279325	0.0287842	0.0299967
0	0.0194814	0.0209204	0.015838
0	0.0241317	0.0194492	0.01872
0	0.0184805	0.0187411	0.0117473
0	0.0502389	0.0515222	0.0467225
0	0.0254461	0.0298587	0.036738
0	0.0374937	0.035151	0.0310107
0	0.0213544	0.0169144	0.012121
0	0.0199083	0.0238861	0.0150412
0	0.0157052	0.018456	0.0171436
0	0.0246044	0.0357884	0.0361452
0	0.0159814	0.0132717	0.01003
0	0.0200849	0.0243943	0.0154417
0	0.0125282	0.0109672	0.00947071
0	0.0141554	0.0154332	0.00637317
0	0.0182061	0.0122986	0.00661013
0	0.0220136	0.0211147	0.0172823
0	0.0370734	0.0240181	0.0174271
0	0.0211187	0.0250149	0.0212941
0	0.0216481	0.0219152	0.0249147
0	0.0732007	0.08373	0.100799
0	0.0444658	0.0475905	0.0521951
0	0.0428502	0.0591767	0.102006
0	0.018085	0.0166861	0.0170843
0	0.0127334	0.0146797	0.0275793
0	0.0222131	0.0213566	0.0161248
0	0.0125976	0.0140973	0.0119404
0	0.0720885	0.0911541	0.131299
0	0.0409851	0.0625816	0.0711298
0	0.0282575	0.0275062	0.0241802
1	0.0588327	0.0896414	0.0776078
0	0.0447366	0.0267774	0.00788823
1	0.0302946	0.0303023	0.0256258
0	0.0212375	0.0208525	0.0202738
0	0.0499961	0.0458809	0.0569149
0	0.0593863	0.0637422	0.0883146
0	0.020326	0.0214893	0.018794
0	0.0256195	0.0296972	0.0267787
0	0.0376977	0.0396148	0.0394691
0	0.0150148	0.018411	0.0112308
0	0.0663993	0.058947	0.0533739
1	0.0519208	0.0528889	0.0653144
0	0.0208687	0.0205199	0.00878729
0	0.0422081	0.0623731	0.062941
0	0.0251586	0.0373024	0.0326811
0	0.0503532	0.0457539	0.0596918
0	0.0780242	0.0902402	0.158243
0	0.012255	0.0101151	0.00757529
0	0.0109561	0.0100414	0.00692344
0	0.0141355	0.01092	0.00592566
0	0.0217121	0.0342429	0.0322056
0	0.0588905	0.0429784	0.0578318
0	0.0643934	0.0696391	0.0611982
0	0.084797	0.109565	0.0683134
0	0.025073	0.0189782	0.0256056
0	0.0300848	0.0511811	0.0702051
0	0.0356799	0.0406101	0.0426338
0	0.0181109	0.0119455	0.00997774
0	0.0264075	0.0195841	0.0129973
0	0.0475994	0.0389825	0.0537652
0	0.0173954	0.014164	0.0187158
0	0.054632	0.091623	0.0678161
0	0.0362344	0.0376148	0.0586207
0	0.0343283	0.0329054	0.0155382
0	0.0113333	0.00948263	0.0105156
0	0.0119068	0.0115051	0.0114863
0	0.0383976	0.0196328	0.0119942
0	0.017516	0.0164564	0.0107121
0	0.0379588	0.0362363	0.0506674
0	0.0427347	0.0444926	0.0406483
0	0.0552828	0.0610951	0.0592995
0	0.0267206	0.0279094	0.0216875
0	0.0176988	0.0217011	0.0192202
0	0.0217951	0.0253947	0.0226166
1	0.0223495	0.028089	0.0277744
0	0.0138613	0.0114111	0.00772773
0	0.0391508	0.0489359	0.0471441
0	0.00867359	0.0106324	0.00754497
0	0.0676013	0.0915843	0.0881082
0	0.0539625	0.0610701	0.0420413
0	0.0282052	0.0260682	0.0214434
0	0.0418734	0.0489442	0.0718088
0	0.0233808	0.0169671	0.0136766
0	0.0215352	0.0207074	0.0220787
0	0.0216593	0.0211962	0.0115961
0	0.026309	0.0243356	0.0364266
0	0.0210606	0.0270601	0.0184944
0	0.0327568	0.0385904	0.0238458
0	0.0428531	0.0456732	0.0436747
0	0.0156643	0.00765771	0.011426
0	0.00991521	0.0122986	0.0104352
0	0.017538	0.0143195	0.0160528
0	0.0353102	0.0318331	0.0171417
0	0.0370209	0.0518069	0.032754
0	0.035322	0.0329446	0.0190301
0	0.0156289	0.014843	0.0131242
1	0.0370809	0.0364513	0.0402115
0	0.0483417	0.029353	0.0187074
0	0.0463825	0.034279	0.0375036
0	0.0145354	0.00800699	0.00834497
0	0.0166011	0.0127204	0.0101514
0	0.0188879	0.017308	0.0104319
0	0.0177004	0.0154517	0.00629561
0	0.0431074	0.0450899	0.0352116
0	0.00964802	0.0139435	0.0189574
0	0.017668	0.0295919	0.0303337
0	0.0400575	0.040101	0.0455323
0	0.0235927	0.0232879	0.0187857
0	0.0194451	0.0214989	0.0370282
0	0.0217142	0.0184254	0.0127438
0	0.0208846	0.0176452	0.0206989
0	0.0371004	0.025592	0.0350181
0	0.0354072	0.0397039	0.0330754
0	0.0598295	0.0475039	0.170365
0	0.138005	0.144597	0.12261
0	0.0130691	0.00941915	0.0108335
0	0.0789926	0.0785382	0.0879876
0	0.0229903	0.0160005	0.00878601
0	0.010904	0.0076744	0.00501674
0	0.109304	0.109897	0.113334
0	0.0444869	0.0473062	0.0855422
0	0.018629	0.0140226	0.0113251
1	0.0252653	0.0277731	0.0362881
0	0.0137633	0.0122327	0.0159046
0	0.0310262	0.0226387	0.0218994
0	0.0148512	0.0118916	0.0145843
0	0.01937	0.0199235	0.0325322
0	0.0273939	0.0608103	0.0835136
0	0.012166	0.0128759	0.0121627
0	0.0265942	0.02474	0.0252978
0	0.032463	0.0212569	0.0162071
1	0.0984454	0.0899485	0.145326
0	0.030293	0.027682	0.0377653
0	0.0109438	0.0107002	0.01295
0	0.0659087	0.0763399	0.0702449
0	0.0706703	0.0610153	0.108881
0	0.0193207	0.0211948	0.0333002
0	0.0437477	0.0411852	0.0380845
0	0.0206831	0.0116731	0.0100414
0	0.0458556	0.0511464	0.0456136
0	0.03845	0.0308556	0.0129661
1	0.0334543	0.0352705	0.0192948
0	0.0579703	0.0450598	0.0354591
0	0.0280503	0.0161042	0.0126688
0	0.035546	0.0399274	0.0372218
0	0.0133123	0.00756995	0.00373302
0	0.0217947	0.01841	0.0236905
1	0.03788	0.0272113	0.0184875
0	0.0416399	0.0359506	0.0180933
0	0.0331554	0.0336679	0.0381157
0	0.0862109	0.0792651	0.192326
0	0.0170399	0.0182801	0.113078
0	0.0186417	0.0216352	0.0201105
0	0.0125664	0.0123345	0.0106019
0	0.0324715	0.0320748	0.0627605
0	0.0106267	0.0103688	0.0108793
0	0.0219844	0.0210666	0.021222
0	0.0833147	0.0825745	0.12004
0	0.0215229	0.0230469	0.0180024
0	0.040444	0.0525316	0.0783693
0	0.0193592	0.0189522	0.0167782
0	0.0186517	0.0241562	0.0128504
0	0.0151226	0.0154664	0.00365503
0	0.0602226	0.0867562	0.0443405
0	0.0320791	0.0225337	0.021507
0	0.0529724	0.046769	0.0630225
0	0.0245376	0.0300354	0.0288947
0	0.0267771	0.0261298	0.0140079
0	0.0156414	0.0179606	0.0124447
0	0.0361984	0.0412147	0.0865812
0	0.0163609	0.0150089	0.0149485
0	0.0413764	0.0426379	0.0565425
0	0.0167258	0.0148315	0.0150461
0	0.010156	0.0100873	0.0108378
0	0.0309686	0.0302538	0.0316171
0	0.0162043	0.0135163	0.0154288
0	0.0232083	0.0191222	0.0134238
0	0.0172476	0.0163911	0.0135569
1	0.0285051	0.0279648	0.0272631
0	0.0394869	0.0485778	0.044888
0	0.0325407	0.0281089	0.0269381
0	0.0230513	0.017037	0.014221
0	0.0313116	0.0250804	0.0317223
0	0.114347	0.078274	0.0498815
0	0.0418271	0.047222	0.0261593
0	0.0141076	0.0085511	0.0107082
0	0.0459459	0.039956	0.0238974
0	0.0312385	0.023771	0.0701545
0	0.0231732	0.027297	0.0225661
0	0.012765	0.0176306	0.0224842
1	0.0184812	0.019833	0.0196058
0	0.0452397	0.0804876	0.0529285
0	0.0249032	0.0241	0.0193799
0	0.0277125	0.019162	0.040502
0	0.0324653	0.0251504	0.0216866
1	0.0174128	0.0152296	0.0398145
0	0.0688308	0.0743632	0.0626143
0	0.0526445	0.0682877	0.053749
0	0.0368218	0.0388259	0.0398997
0	0.041537	0.0373492	0.0543956
0	0.0154107	0.0115886	0.0102303
0	0.527595	0.46623	0.45469
0	0.0120948	0.00721664	0.00709537
0	0.0354449	0.0277669	0.0161286
0	0.0339512	0.0320722	0.0213327
0	0.0873804	0.0985709	0.0478395
0	0.0206244	0.0197524	0.0238682
0	0.0535474	0.0569265	0.0465778
0	0.0859863	0.0882799	0.0563079
0	0.0395977	0.0234965	0.0133409
0	0.0338222	0.0294964	0.023042
0	0.0536574	0.0555438	0.0682912
0	0.0132132	0.0119178	0.00980464
0	0.0323245	0.0342395	0.0353785
0	0.0199427	0.019056	0.020718
0	0.0147848	0.0144637	0.0139174
0	0.0177777	0.00705467	0.0368482
0	0.0262523	0.0288475	0.0349405
0	0.022215	0.00966988	0.00780453
0	0.0486512	0.0846128	0.0262159
0	0.0401288	0.0601014	0.0376022
0	0.033938	0.0413576	0.0546294
0	0.0210588	0.0175691	0.0124698
0	0.0316419	0.0255245	0.0202378
0	0.0244762	0.0198964	0.0310272
0	0.219756	0.233256	0.242275
0	0.0310815	0.0328114	0.0379527
0	0.0287152	0.031583	0.0303958
0	0.019748	0.0162173	0.0117559
0	0.0753135	0.0901523	0.0660389
0	0.0223325	0.0192572	0.0136555
0	0.0846596	0.0709724	0.0439006
0	0.0146345	0.0119666	0.0117548
0	0.0104433	0.0108002	0.0158743
0	0.0262689	0.0310269	0.0223896
0	0.0733598	0.100573	0.111234
0	0.0225924	0.0276254	0.0475179
1	0.0220721	0.0211282	0.0162202
0	0.0112742	0.0132084	0.00748415
0	0.0244945	0.0273275	0.0266323
0	0.014183	0.0221679	0.0211943
0	0.015326	0.0162803	0.0150926
1	0.0133421	0.0108521	0.00965461
0	0.0430293	0.0364839	0.0690806
0	0.140589	0.184429	0.171155
0	0.0256316	0.0300221	0.0299488
0	0.104195	0.0627571	0.0377229
0	0.0185458	0.0156392	0.0101737
0	0.0151323	0.0116868	0.00900496
0	0.0237864	0.0225481	0.00986937
0	0.0311348	0.0343858	0.0189633
0	0.0329696	0.0263323	0.0210397
0	0.0646315	0.0675478	0.0440293
0	0.0411065	0.047813	0.0489623
0	0.0153758	0.0138845	0.0136275
0	0.041695	0.0401714	0.0382763
0	0.0279784	0.0198607	0.0306259
0	0.0242367	0.0270678	0.0269254
0	0.0304357	0.026389	0.0211399
0	0.0182665	0.0171235	0.014486
0	0.0372236	0.029085	0.0310839
0	0.0275672	0.0284695	0.0098695
0	0.022423	0.0271695	0.0164723
0	0.0249947	0.0289532	0.0239042
0	0.0125592	0.0122479	0.0149389
0	0.0236947	0.0271775	0.0218363
0	0.0224562	0.0219795	0.0211636
0	0.0422881	0.0467248	0.081514
0	0.0169137	0.0131918	0.0146862
0	0.0404345	0.0345402	0.0398545
0	0.0123921	0.00959855	0.00761198
0	0.111941	0.166856	0.0603503
0	0.0117494	0.0124615	0.0161555
0	0.031559	0.0404392	0.0445837
0	0.0181523	0.0190421	0.0262931
0	0.0851986	0.075611	0.040259
0	0.0963595	0.117008	0.0910271
0	0.0541722	0.054712	0.0306574
0	0.05609	0.0936099	0.0754865
1	0.0229377	0.0272824	0.0323069
0	0.0525582	0.0475218	0.0346882
0	0.0333988	0.0382144	0.0545863
0	0.047571	0.0469684	0.0516939
0	0.012278	0.0118974	0.0108858
0	0.0298472	0.0287453	0.0211246
0	0.0166646	0.0212551	0.0128894
0	0.0289704	0.0339666	0.0241394
0	0.028594	0.0185766	0.00914169
0	0.0729439	0.0625594	0.103357
0	0.0180684	0.0177749	0.0222685
0	0.0390184	0.0229656	0.0167998
0	0.0121572	0.0107309	0.011116
0	0.0381168	0.0310361	0.0379351
1	0.341566	0.50591	0.364624
0	0.0257648	0.0233284	0.0218498
0	0.0397726	0.0468821	0.0340777
0	0.0312655	0.0176994	0.0272529
0	0.016312	0.0165026	0.0132419
0	0.0228306	0.0100675	0.0206987
0	0.0454103	0.041182	0.0587664
0	0.0173898	0.0131049	0.0161895
0	0.0180698	0.0111313	0.0186684
0	0.0981817	0.124153	0.14033
0	0.0244672	0.0133299	0.0145479
0	0.0212556	0.0111551	0.00573469
0	0.0195358	0.0189536	0.0287264
0	0.0707918	0.0915067	0.0478779
0	0.0209725	0.0176945	0.0119246
0	0.0331058	0.0324978	0.0401417
0	0.0320702	0.0307868	0.0297915
0	0.0267903	0.0172522	0.019144
0	0.0141354	0.00984	0.00718796
0	0.626047	0.718145	0.551033
0	0.031856	0.0291614	0.0254675
0	0.0144875	0.00962088	0.0144207
1	0.019287	0.0192553	0.0113934
0	0.0201045	0.0237473	0.0193075
0	0.0146463	0.0111157	0.00876319
0	0.020492	0.0186108	0.0112342
0	0.0199829	0.0175533	0.0129109
0	0.0174202	0.0187351	0.0349671
0	0.0136161	0.018852	0.0275889
0	0.0178668	0.0119036	0.0210959
0	0.0283267	0.0155332	0.0157424
0	0.0240011	0.0306677	0.0305829
0	0.0643404	0.0634654	0.103395
1	0.0301595	0.0361759	0.0266648
0	0.0256675	0.0230075	0.0522113
0	0.0159552	0.0207928	0.033775
0	0.0153993	0.0161572	0.0178046
0	0.019472	0.00949616	0.0115374
0	0.0150666	0.00776218	0.00527763
0	0.0471286	0.0554937	0.0742819
0	0.0491285	0.0617218	0.102532
0	0.0197699	0.0179959	0.0123437
0	0.0209776	0.0201771	0.027434
0	0.0147092	0.0174872	0.0679762
0	0.0297538	0.0320069	0.0188029
0	0.0380483	0.0323341	0.0630536
1	0.0868337	0.0754559	0.0636468
0	0.0275318	0.0221822	0.0127079
0	0.0219625	0.0114827	0.0104128
0	0.0597323	0.0866427	0.0958477
0	0.0134828	0.0173858	0.0112603
0	0.0189541	0.0200039	0.0229487
0	0.0442681	0.0440087	0.0438401
0	0.0289339	0.0249609	0.0171244
0	0.0310404	0.0196892	0.0176925
0	0.0178772	0.0140567	0.0170192
0	0.0233299	0.0248669	0.0398137
0	0.0199299	0.0223804	0.0161196
0	0.0918702	0.0866734	0.0783044
0	0.0234083	0.0172879	0.0261759
0	0.0196921	0.0182277	0.0176989
0	0.022635	0.0264027	0.0361386
0	0.0341999	0.0429736	0.026456
0	0.0251601	0.0237076	0.0234042
0	0.0140859	0.00892917	0.00406681
0	0.0210874	0.0188867	0.0191246
0	0.0206638	0.0159713	0.0126635
0	0.0215481	0.0188084	0.0121379
0	0.0264429	0.0102258	0.00748507
0	0.0272499	0.0224743	0.0171991
0	0.0221974	0.019997	0.0155182
0	0.0565951	0.0709662	0.0794654
0	0.0291107	0.0369108	0.0320234
0	0.0172409	0.0174784	0.0254229
0	0.0208967	0.0202369	0.0168231
0	0.0298939	0.0293261	0.0226214
0	0.0274057	0.0223546	0.0102116
0	0.0312288	0.0332698	0.0240825
0	0.025043	0.0135194	0.022352
0	0.0169269	0.0141078	0.00920089
0	0.020975	0.0188664	0.00924041
0	0.0148789	0.0119194	0.00898846
0	0.0194714	0.0141847	0.0383376
0	0.0762813	0.0842914	0.0627013
0	0.0358042	0.029527	0.018645
0	0.0358413	0.0308159	0.0343565
0	0.010826	0.0100547	0.00783842
0	0.0405371	0.0469694	0.0501683
0	0.018629	0.0195283	0.0162877
0	0.0321127	0.0348135	0.0708926
0	0.020536	0.0193806	0.0169285
0	0.0600776	0.063351	0.0539287
0	0.0266524	0.0315489	0.0457222
0	0.0263519	0.0219477	0.0145877
0	0.0381795	0.0288992	0.0141448
0	0.0107726	0.0118379	0.00615651
0	0.0152162	0.0128397	0.00381461
0	0.0118649	0.0078065	0.00819533
0	0.0138565	0.0109512	0.0123269
0	0.0211996	0.0182616	0.0123195
0	0.0270777	0.033009	0.0187755
0	0.0266998	0.0244982	0.0251342
0	0.0276671	0.0188122	0.0200131
1	0.0433467	0.0481987	0.0698598
0	0.0966766	0.105152	0.130147
0	0.0127585	0.00943139	0.00736225
0	0.0223052	0.019914	0.019672
0	0.0176312	0.0155669	0.0132782
0	0.016194	0.0250256	0.0107782
0	0.0263584	0.0151328	0.0216335
0	0.0285946	0.0211836	0.0122858
0	0.0119753	0.00900645	0.00874212
0	0.0394883	0.0306901	0.0389467
0	0.0105984	0.00928855	0.0099189
0	0.0124138	0.0116142	0.0132845
0	0.104345	0.104639	0.0928948
0	0.128492	0.139134	0.152649
0	0.0162655	0.0115598	0.0110786
0	0.0289876	0.0344825	0.0252515
0	0.0159658	0.0154367	0.0127651
0	0.0293751	0.0433302	0.0274959
0	0.0662859	0.0915886	0.0765882
0	0.0315464	0.02239	0.0220767
0	0.0379024	0.040825	0.028164
0	0.0435578	0.0598276	0.0532716
0	0.0186231	0.0246602	0.0208689
0	0.0256378	0.0289022	0.0300951
0	0.0346809	0.029477	0.0462449
0	0.0254152	0.0239001	0.021612
0	0.0116451	0.0101087	0.00823834
0	0.0416421	0.0403277	0.0372888
0	0.00963271	0.0122846	0.0166472
0	0.0205265	0.0195357	0.0218152
0	0.0454156	0.0434371	0.0509943
0	0.017763	0.0183662	0.0145054
0	0.019176	0.0215437	0.0277407
0	0.0508036	0.0610029	0.075784
0	0.0371856	0.038218	0.0283789
0	0.0364815	0.0368803	0.0656435
0	0.019272	0.0114891	0.0132957
0	0.0193683	0.0206286	0.0125559
0	0.0504093	0.033015	0.0239619
0	0.0367787	0.0271384	0.0374099
0	0.0153876	0.014592	0.0127856
0	0.0117114	0.00677057	0.00618521
0	0.0365813	0.0440615	0.0425606
0	0.0143656	0.0165437	0.00987129
0	0.0172757	0.0140103	0.0129472
0	0.0474612	0.0634719	0.0475701
1	0.107588	0.141571	0.0857113
0	0.0124307	0.00797749	0.00940675
0	0.0113297	0.009545	0.0102579
0	0.0200813	0.0200701	0.00700101
0	0.095544	0.120266	0.142569
0	0.0170361	0.0245256	0.0165784
0	0.025777	0.0123149	0.00962703
0	0.0877175	0.0615125	0.0279973
0	0.0242362	0.0214668	0.0240231
0	0.0187156	0.0147374	0.00798971
0	0.030974	0.0282487	0.042284
0	0.0164267	0.0107775	0.0125117
0	0.0108783	0.00736909	0.0211603
0	0.013727	0.00863801	0.0152084
1	0.378947	0.435302	0.545225
0	0.0811315	0.0692147	0.097313
0	0.0522434	0.0788633	0.0876731
0	0.0156169	0.0115873	0.00801971
0	0.0211516	0.0150803	0.0106563
0	0.0268552	0.0221318	0.0135303
0	0.0183583	0.0186655	0.0208512
0	0.02464	0.0113486	0.01653
0	0.0726355	0.0465509	0.056566
0	0.012421	0.00798556	0.0119766
0	0.0138122	0.0121369	0.00998827
1	0.0164304	0.0181302	0.0178562
0	0.0384629	0.039482	0.0363341
0	0.0575651	0.0461277	0.0400418
0	0.0124635	0.0152887	0.0124199
0	0.0385069	0.0420463	0.0398049
0	0.0206874	0.014744	0.0256461
0	0.0147828	0.0183362	0.0217659
0	0.0511531	0.0547631	0.0511226
0	0.0227004	0.0253111	0.0132859
0	0.0292409	0.0274628	0.0208707
0	0.0274185	0.0296364	0.0248867
0	0.0476205	0.0365234	0.0299127
0	0.0241901	0.0212046	0.0183975
0	0.0274586	0.0256025	0.0239091
0	0.0189736	0.0209751	0.0260214
0	0.0326065	0.0255232	0.0322663
0	0.0132876	0.00904305	0.0109074
0	0.0533348	0.0844799	0.0812009
0	0.0207837	0.0185177	0.0185895
0	0.0384734	0.0346707	0.0571441
0	0.0261865	0.0280837	0.02041
0	0.0166883	0.0164809	0.0155198
0	0.0163913	0.0177552	0.0156156
0	0.0232461	0.0291451	0.0192058
0	0.0278823	0.0312564	0.0260328
0	0.0365084	0.0317158	0.0550514
0	0.0150155	0.019691	0.0259673
0	0.0401876	0.0443628	0.0348976
0	0.0168926	0.0113289	0.00919467
0	0.0372682	0.027973	0.0103082
0	0.00673383	0.00753219	0.00701035
0	0.0334844	0.0345928	0.0197008
0	0.0757778	0.064244	0.0428237
0	0.0307735	0.0288699	0.0189358
0	0.084473	0.101364	0.103937
0	0.0270577	0.0471293	0.0266769
0	0.0308843	0.0313588	0.0353629
0	0.0335478	0.025523	0.0180449
0	0.0716405	0.0901727	0.076115
0	0.0281824	0.0310397	0.0370398
0	0.0207421	0.0209054	0.0258675
0	0.0109601	0.0110646	0.00932111
0	0.025227	0.0307043	0.0240243
0	0.0103271	0.0107609	0.00785486
0	0.0656547	0.0720295	0.0823231
0	0.0164606	0.0165533	0.0172713
0	0.0218848	0.0219821	0.018813
0	0.0413781	0.0395687	0.0392249
0	0.0700019	0.0583209	0.124052
0	0.0252229	0.0251697	0.0260286
0	0.0291783	0.0217692	0.0189684
0	0.0651306	0.0521322	0.0394262
0	0.0146165	0.0180065	0.0201977
0	0.0439324	0.0593656	0.0520387
0	0.0412028	0.0429711	0.047654
0	0.0261393	0.0185352	0.0212518
0	0.0298575	0.0352881	0.0292627
0	0.0248804	0.0299479	0.0217346
0	0.0246488	0.0133205	0.0104262
0	0.0230975	0.0228989	0.0232053
0	0.0507677	0.0447471	0.0329244
0	0.035022	0.0426515	0.0331306
0	0.0115042	0.0127204	0.0118582
0	0.0336247	0.0370948	0.0299252
0	0.0286876	0.0209267	0.0157665
1	0.0269152	0.0302734	0.0351486
0	0.0225725	0.0154324	0.0130198
0	0.0260933	0.0241237	0.0128243
0	0.100567	0.0737404	0.0340963
0	0.0410842	0.0350511	0.0243913
0	0.0156535	0.0174679	0.0114711
0	0.016403	0.0126901	0.0160033
0	0.021544	0.0245878	0.0381979
0	0.0865257	0.0686897	0.0434492
0	0.0322126	0.0231452	0.0201041
0	0.0437783	0.036048	0.0419865
0	0.0656929	0.0507311	0.0991127
0	0.0398732	0.0402908	0.0343483
0	0.0128	0.0135213	0.0212441
0	0.0130597	0.0130509	0.0109325
0	0.0852113	0.0921864	0.0505999
0	0.0134411	0.0116885	0.0169043
0	0.00916095	0.00761228	0.0036103
0	0.0129028	0.0126982	0.0103647
0	0.0340465	0.0351224	0.0322887
0	0.0283921	0.0575024	0.0535742
0	0.058477	0.0623507	0.0546362
0	0.0406032	0.0334389	0.0166321
0	0.0440794	0.0359284	0.0287122
1	0.15715	0.111765	0.121456
0	0.146388	0.124627	0.140747
0	0.0274635	0.0230365	0.0204446
0	0.0205752	0.0198106	0.0112137
0	0.0492014	0.0363424	0.0265007
0	0.0525252	0.0314582	0.0276953
0	0.0139022	0.00994898	0.00897116
0	0.0253243	0.020103	0.0113122
0	0.0267211	0.036923	0.0332905
0	0.0283396	0.0272461	0.0149495
0	0.0230439	0.0226304	0.0159786
1	0.0192642	0.0268965	0.021314
0	0.01783	0.0159387	0.0140852
0	0.0306111	0.0304515	0.0296554
0	0.0167711	0.00994692	0.00498572
0	0.0246465	0.0310018	0.0190682
0	0.0224306	0.0206055	0.0226887
0	0.0154919	0.00916146	0.0147777
0	0.0465434	0.0624107	0.0488073
0	0.0657316	0.0538145	0.0439692
0	0.0675314	0.0864908	0.0726539
0	0.0252051	0.0302661	0.0482894
0	0.0350223	0.0473936	0.0351662
0	0.0390963	0.0327928	0.0439118
1	0.0379494	0.0462377	0.0964828
0	0.0126315	0.00720344	0.00249392
0	0.0389875	0.0377246	0.0178046
0	0.0670624	0.0907697	0.126311
0	0.0200367	0.0181901	0.0195538
0	0.0180219	0.0157636	0.0155234
0	0.015698	0.0214905	0.0239507
1	0.0342266	0.0413908	0.0776069
0	0.046963	0.0642242	0.0505019
0	0.0192855	0.0189077	0.0172907
0	0.0569348	0.0454747	0.0708064
0	0.0144233	0.0223358	0.0217371
0	0.0313429	0.0475256	0.0296063
0	0.0324217	0.0321621	0.0414603
0	0.0159237	0.0111673	0.00850285
0	0.0221075	0.0220123	0.0304731
0	0.0145986	0.00988743	0.00971674
0	0.0177837	0.0106027	0.00741983
0	0.0270135	0.0241607	0.0213566
0	0.13608	0.118597	0.113066
0	0.031193	0.0247456	0.0163717
0	0.0191107	0.0133259	0.0107562
0	0.055836	0.0728313	0.0483497
0	0.0380798	0.0442202	0.0554564
0	0.0159961	0.0194759	0.0131229
0	0.0393544	0.0440339	0.0276928
0	0.0229976	0.016056	0.0161484
0	0.0341998	0.0394865	0.0317634
0	0.0224793	0.0225396	0.0211191
0	0.0820955	0.0471105	0.0664325
0	0.0511206	0.0320711	0.0321274
0	0.0185313	0.0128259	0.0146021
0	0.0279654	0.0250782	0.0412245
0	0.0165066	0.0102184	0.00823224
0	0.0181231	0.0196499	0.0171738
0	0.0508511	0.0482313	0.0493738
0	0.0941894	0.079633	0.0949977
0	0.0123358	0.0159643	0.00770468
0	0.0249444	0.0183494	0.0194871
0	0.0517688	0.0816487	0.101396
0	0.033577	0.0390801	0.194149
0	0.0627415	0.083061	0.0922978
0	0.0265024	0.0295678	0.0262982
0	0.0187027	0.0143378	0.0189405
0	0.0581014	0.0653528	0.0879825
0	0.0317204	0.0215285	0.0209275
0	0.0492073	0.03162	0.0264642
0	0.0203314	0.0174432	0.0106833
0	0.0345724	0.0334642	0.0649861
0	0.0220178	0.0209082	0.0403098
0	0.04125	0.0402562	0.0367183
0	0.0372372	0.0271133	0.0283015
0	0.0211575	0.0134454	0.00362652
0	0.0077564	0.00712247	0.00507367
0	0.0161158	0.015748	0.012482
0	0.00969721	0.00720434	0.00761486
0	0.044843	0.0429451	0.0806615
0	0.0104238	0.00889622	0.00512808
0	0.0488948	0.0463221	0.0464547
0	0.0296503	0.0334976	0.0444709
0	0.0389989	0.0353506	0.0455553
0	0.00729689	0.00720453	0.007575
0	0.0167622	0.00801311	0.00360952
0	0.021739	0.0241455	0.0153223
0	0.0740666	0.0910548	0.0514933
0	0.0970141	0.082388	0.129782
0	0.0439853	0.0480299	0.0574885
0	0.0499505	0.0496123	0.078784
0	0.0258479	0.0248813	0.0194071
0	0.0122485	0.00920043	0.00737167
0	0.0110281	0.0111881	0.0103057
0	0.0274788	0.0378053	0.0455726
0	0.0215537	0.0231313	0.00690823
0	0.0673271	0.0544309	0.0742974
0	0.0436736	0.0338243	0.0297297
0	0.0231087	0.0218304	0.0113012
0	0.0262773	0.0190856	0.0112262
1	0.0389715	0.0524622	0.039423
0	0.0331077	0.0195019	0.0201807
0	0.170827	0.157062	0.147673
0	0.0150353	0.0161121	0.00785847
0	0.0243008	0.0295702	0.0168173
0	0.0158391	0.0128196	0.0125516
0	0.0144161	0.00848007	0.0124848
0	0.0345062	0.0200614	0.0273787
0	0.0277254	0.0225462	0.0198323
0	0.0238072	0.0223218	0.0289774
0	0.0180873	0.015899	0.0788748
0	0.0215213	0.0188962	0.00685613
0	0.0277521	0.0216293	0.0420389
0	0.0336077	0.0251917	0.0208456
0	0.0305944	0.0335924	0.0232424
0	0.0137477	0.0119357	0.015412
0	0.020678	0.0173319	0.0268282
0	0.0304985	0.021678	0.0743672
0	0.00794479	0.0111739	0.00599703
0	0.0106879	0.0103696	0.0111889
0	0.0147897	0.0104768	0.00921393
0	0.0566187	0.0689766	0.0693961
0	0.0320664	0.0186396	0.0102737
0	0.0125133	0.00975844	0.00373146
0	0.0264142	0.0333907	0.0594722
0	0.011779	0.00522867	0.00248602
0	0.0809374	0.0884664	0.0938582
0	0.0741051	0.0740341	0.132952
0	0.0174032	0.0113385	0.0140182
0	0.0251169	0.0269413	0.0134425
0	0.100304	0.126195	0.160351
0	0.0863396	0.0926662	0.119566
0	0.108138	0.12915	0.0982211
0	0.0148183	0.0171776	0.0107262
0	0.0210866	0.0152268	0.00930228
0	0.0311377	0.0275506	0.0468677
0	0.0223116	0.0209777	0.016965
0	0.0392899	0.0494046	0.0582599
0	0.0258113	0.0216329	0.0178809
0	0.0148822	0.0160165	0.0186853
0	0.0229552	0.01895	0.0202275
0	0.0251813	0.0213682	0.0219435
0	0.011261	0.0095419	0.00680595
0	0.0255732	0.021624	0.0288214
0	0.0836377	0.0499331	0.0521934
0	0.106	0.101755	0.149542
0	0.0205183	0.0188201	0.0148424
0	0.0160188	0.020107	0.0240244
0	0.0127543	0.0091346	0.0078914
1	0.174916	0.178329	0.17139
0	0.0601862	0.0407201	0.061623
0	0.0438758	0.0328925	0.0264187
0	0.0510341	0.0523328	0.0504699
0	0.0405676	0.0466769	0.0387337
0	0.0114623	0.0096719	0.0120878
0	0.0495689	0.0685091	0.105396
0	0.0203925	0.016858	0.0120709
0	0.030957	0.0318533	0.0155
0	0.0197012	0.0183544	0.0302692
0	0.0195246	0.0250123	0.0186729
0	0.0301573	0.0200511	0.017023
0	0.0206089	0.0182177	0.0249503
0	0.0432028	0.0436901	0.0380691
0	0.0442071	0.038751	0.0365161
0	0.033379	0.0336073	0.0335987
0	0.0354792	0.035913	0.0216812
0	0.0175167	0.0180842	0.0199644
1	0.0623828	0.0558437	0.0986075
0	0.0177573	0.0124554	0.0120416
0	0.122809	0.0822277	0.120353
0	0.0132398	0.0120193	0.00644682
0	0.0172365	0.0157352	0.00990462
0	0.0292568	0.0264855	0.0264916
0	0.0242182	0.0216332	0.0125541
0	0.0158259	0.0141456	0.0142316
1	0.127738	0.159959	0.104374
0	0.0549338	0.0592983	0.0897367
0	0.031862	0.0317651	0.0326335
0	0.0242012	0.0243194	0.027555
0	0.0245538	0.0162485	0.0263615
0	0.0124509	0.00729758	0.00701653
0	0.0160012	0.0157874	0.0290771
0	0.0212299	0.024906	0.0168152
0	0.0286894	0.0242411	0.0248852
0	0.0342078	0.0484708	0.0468325
0	0.0108281	0.00707783	0.00770668
0	0.0298404	0.0365457	0.0315913
0	0.00953215	0.00747811	0.00563407
0	0.0145829	0.0108819	0.0116314
0	0.00999983	0.0086821	0.0109745
0	0.028973	0.0243671	0.0219637
0	0.0338136	0.0446487	0.0364773
0	0.0262079	0.0264418	0.0224727
0	0.0245046	0.0150596	0.00610977
0	0.0115215	0.00842373	0.00742609
0	0.0170079	0.0113297	0.0199392
0	0.014126	0.0142148	0.0282398
0	0.0324491	0.028565	0.0167746
0	0.0151684	0.0111197	0.0138389
0	0.0177724	0.0245443	0.0148747
0	0.01557	0.0145278	0.00945539
0	0.0193189	0.0150035	0.0178543
0	0.067001	0.0785156	0.0698568
0	0.0197043	0.0190928	0.0273328
0	0.0646167	0.0550437	0.0386502
0	0.0318626	0.0318293	0.045234
1	0.181801	0.22776	0.173476
0	0.0995162	0.0718975	0.123401
0	0.032123	0.0310315	0.0122094
0	0.0362981	0.0332804	0.0158482
0	0.0410649	0.0337729	0.0365156
0	0.0199462	0.0190196	0.0227354
0	0.0212735	0.0156221	0.0103738
0	0.0452973	0.0533577	0.0377536
0	0.0327225	0.0356038	0.0461548
0	0.0195665	0.0310928	0.0265913
0	0.00593268	0.00421242	0.00472645
0	0.107375	0.129995	0.193909
0	0.0279041	0.0181297	0.0166569
0	0.0213732	0.0242329	0.018203
0	0.142978	0.10016	0.102225
0	0.0334881	0.0492012	0.0396907
0	0.0142848	0.0192657	0.0156989
0	0.0350889	0.0303	0.0450211
0	0.0177251	0.0130178	0.00672834
0	0.0256808	0.0294181	0.0238624
0	0.0750698	0.0782874	0.0606382
0	0.0697274	0.0637734	0.0436055
0	0.0160479	0.0116894	0.00549472
0	0.0145838	0.020542	0.0254345
0	0.0111771	0.0135274	0.00755521
0	0.132061	0.122635	0.109691
0	0.172307	0.212825	0.17732
0	0.0149777	0.0121888	0.0063479
0	0.0142922	0.0160168	0.014081
1	0.0965329	0.0710427	0.131092
0	0.0217321	0.0210835	0.0249255
0	0.023413	0.016772	0.0144533
0	0.022922	0.0147146	0.00898978
0	0.0593092	0.0536297	0.0402722
0	0.0663888	0.0518253	0.041251
0	0.0131718	0.0156346	0.0054641
0	0.0190133	0.0174668	0.0126142
0	0.0982883	0.0901778	0.069004
0	0.150708	0.201082	0.111932
0	0.032603	0.0376771	0.0283267
0	0.0103142	0.0119105	0.00870829
0	0.0155872	0.0108218	0.00729232
0	0.048003	0.0615236	0.0503153
0	0.0552818	0.0450975	0.0423353
0	0.0367841	0.0377631	0.0324554
0	0.0872024	0.0651845	0.119912
0	0.030726	0.0355652	0.046798
0	0.0375223	0.0317133	0.0347313
0	0.0217495	0.0116162	0.0121741
0	0.00897614	0.00789657	0.0221348
1	0.0215386	0.0254232	0.0249417
0	0.0197171	0.0162974	0.0184156
0	0.0122486	0.0103295	0.00813587
0	0.131719	0.136804	0.115597
1	0.0224016	0.0176562	0.0192647
0	0.00786666	0.0050075	0.00460672
0	0.0387245	0.0311523	0.0252304
0	0.0116856	0.0105074	0.0137236
0	0.0470381	0.055123	0.0944766
0	0.012469	0.0144136	0.00986502
0	0.13742	0.159268	0.151532
0	0.0144584	0.0171109	0.00864252
0	0.0295926	0.0330429	0.0240004
0	0.0107838	0.0106432	0.00936528
0	0.0268156	0.0231338	0.0193957
0	0.110129	0.0803483	0.0419197
0	0.0347443	0.0231012	0.0176724
0	0.0215664	0.0190782	0.0102152
0	0.016153	0.0204133	0.0166952
0	0.0269674	0.0317633	0.017404
0	0.0285126	0.0265006	0.0193779
0	0.0135051	0.0143491	0.0105946
0	0.0367435	0.0139488	0.0146389
0	0.031337	0.0235425	0.0168988
0	0.0138816	0.0101764	0.0227563
0	0.0126116	0.010681	0.0211589
0	0.023234	0.0253028	0.0155173
0	0.0425674	0.0536803	0.054524
0	0.0209938	0.0200565	0.0131657
0	0.0443052	0.033976	0.0285906
0	0.0199297	0.0220506	0.0199861
0	0.0379027	0.0195241	0.0324001
1	0.0708234	0.0906315	0.109313
0	0.0117603	0.0140644	0.0065417
0	0.00750901	0.00647955	0.00304368
0	0.0306104	0.0304642	0.0291393
0	0.0141631	0.0174576	0.00994994
0	0.0236627	0.0196647	0.0264446
0	0.0665332	0.0519334	0.0380302
0	0.0264654	0.0307115	0.014174
0	0.0237831	0.0171205	0.0164728
0	0.0395515	0.0315801	0.0201224
0	0.0289887	0.028913	0.0265416
0	0.0170648	0.0143585	0.00871592
0	0.0269308	0.0181763	0.0114553
0	0.0357394	0.0480119	0.0666984
0	0.0191306	0.024935	0.0218882
0	0.0165003	0.0153739	0.0187274
0	0.0411594	0.0434577	0.0254855
0	0.0117673	0.0154345	0.0171329
0	0.00988365	0.00879871	0.00576624
0	0.122848	0.0841428	0.055214
0	0.00953737	0.00725285	0.00268522
0	0.0533875	0.0641532	0.0643337
0	0.0234339	0.0242374	0.0116531
0	0.0141499	0.0115242	0.00818317
0	0.0169993	0.0118765	0.00542963
0	0.0531212	0.0399627	0.0496755
0	0.0599889	0.0705191	0.0580726
0	0.0185336	0.0137379	0.00867092
0	0.0743662	0.049401	0.0263893
0	0.00988312	0.00968678	0.00580789
0	0.0248823	0.0365253	0.0366546
0	0.019044	0.0197999	0.0255277
0	0.0280216	0.0265868	0.0318524
0	0.075727	0.0584346	0.0779479
0	0.018317	0.0176333	0.01793
0	0.028213	0.0223184	0.0128929
0	0.0223225	0.0293396	0.0201724
0	0.0441666	0.0382742	0.0297228
0	0.0189026	0.0178919	0.0176638
0	0.0254578	0.0280858	0.0374465
0	0.0459056	0.054187	0.0488037
0	0.0343765	0.022504	0.0126872
0	0.0162404	0.0178171	0.0216841
0	0.0564213	0.0579066	0.0698711
0	0.0188407	0.0124583	0.0140319
0	0.0701884	0.088124	0.0515242
0	0.0392324	0.0256815	0.0205773
0	0.0380534	0.0431275	0.0413799
0	0.0492872	0.0580979	0.0580083
0	0.0142287	0.0130327	0.0121574
0	0.0393601	0.0267449	0.0747692
0	0.0119418	0.0135838	0.00702024
0	0.010877	0.00869017	0.00565158
0	0.025951	0.0223412	0.0128711
1	0.100374	0.0842077	0.136579
0	0.0940453	0.105062	0.0729337
0	0.0072626	0.00531552	0.00681042
1	0.0667328	0.0628062	0.052093
0	0.0206567	0.00977505	0.00885247
1	0.124339	0.160078	0.148017
0	0.0541635	0.0443457	0.0585895
0	0.0245834	0.0285966	0.0173481
1	0.111578	0.191821	0.205232
0	0.0360668	0.0542084	0.0681638
0	0.0661533	0.0515692	0.0924689
0	0.0164886	0.013699	0.0112299
0	0.074577	0.0693268	0.040415
0	0.0241523	0.0205251	0.0194791
0	0.0267485	0.0266269	0.0125759
0	0.0463777	0.0542088	0.0333236
0	0.0166366	0.0114442	0.00939543
0	0.0591222	0.0755272	0.0507603
0	0.0500089	0.0504602	0.0607046
0	0.0341471	0.0272194	0.0336843
1	0.0800056	0.108276	0.0614385
0	0.0359559	0.0280565	0.014924
0	0.0188161	0.0187406	0.0131226
0	0.0244528	0.0246167	0.0240146
0	0.0514265	0.0567457	0.0421263
0	0.0167612	0.0112774	0.00801365
0	0.174985	0.244125	0.130898
0	0.0289504	0.0280672	0.0221646
0	0.0464273	0.0549311	0.0321924
0	0.025755	0.0242208	0.0155133
0	0.0240773	0.0257226	0.0102974
0	0.0653606	0.11656	0.0625056
0	0.033394	0.0342356	0.0490413
0	0.0163759	0.0116593	0.00970151
0	0.0213308	0.0157616	0.0133087
0	0.0245997	0.0190964	0.0122978
0	0.0193857	0.0222552	0.0202983
0	0.0162212	0.0149212	0.0187569
1	0.0717843	0.0838848	0.0864006
0	0.036927	0.0219406	0.0123202
0	0.0100921	0.00954937	0.00879754
0	0.0156187	0.0176278	0.0143767
0	0.0201993	0.0241591	0.0270731
0	0.016813	0.0245339	0.0183816
0	0.0104476	0.00932497	0.00687026
0	0.062122	0.0564439	0.0380576
0	0.0673837	0.0592691	0.0915062
0	0.0109553	0.0146023	0.0153544
0	0.0284648	0.0363679	0.0392204
0	0.0188911	0.0137708	0.0119085
0	0.0198657	0.0170876	0.0313448
0	0.0140731	0.0121691	0.0110056
0	0.022646	0.0198068	0.0114312
0	0.0147916	0.0159915	0.00861824
0	0.0102333	0.0113454	0.0109983
0	0.0254969	0.0210716	0.0201557
0	0.0446887	0.0644218	0.0374645
0	0.0261751	0.0200743	0.0107394
0	0.025794	0.0212462	0.0090131
1	0.0882862	0.107574	0.0748581
0	0.0112647	0.0130079	0.0100956
0	0.0385733	0.056305	0.0401007
1	0.0912817	0.108343	0.0844238
1	0.0867385	0.131126	0.0916668
0	0.0234923	0.0213387	0.0200648
0	0.116819	0.130469	0.116192
0	0.0289399	0.0363357	0.0372402
0	0.0244906	0.0310671	0.0272208
0	0.032238	0.028305	0.0169283
0	0.0230228	0.016422	0.0115123
0	0.0412922	0.055977	0.038634
0	0.0242429	0.0184695	0.00990687
0	0.0231389	0.0391373	0.0322308
0	0.025047	0.0260144	0.0162092
0	0.0725387	0.0734886	0.0320039
0	0.0269252	0.0263345	0.026797
1	0.0236963	0.03483	0.066755
0	0.105436	0.15064	0.239707
1	0.578008	0.638499	0.598747
0	0.0366384	0.0547225	0.0518054
0	0.0326442	0.0461141	0.0436481
0	0.0163155	0.0137338	0.0128373
0	0.235799	0.314082	0.25672
0	0.0148946	0.0158498	0.0114588
0	0.0171355	0.0160192	0.0108668
0	0.0154537	0.0128749	0.00786002
0	0.0138636	0.0113759	0.00857975
0	0.00770689	0.00534324	0.00607553
0	0.00925949	0.00823016	0.00875182
0	0.0195839	0.0200026	0.00845719
0	0.0234914	0.0193057	0.0281269
0	0.0197976	0.0166935	0.0166214
0	0.0322278	0.0310324	0.0401373
0	0.034466	0.0366234	0.0383583
0	0.0423793	0.0561745	0.0615767
0	0.0184741	0.0232062	0.0260324
0	0.0178516	0.0216759	0.0253856
0	0.0392375	0.033251	0.0230153
0	0.0589064	0.0824628	0.0875953
0	0.0236004	0.0241103	0.0135499
0	0.00958772	0.00961963	0.00677667
0	0.0207208	0.0154133	0.00768183
0	0.0193781	0.0189763	0.00957568
0	0.0173291	0.012238	0.00854533
0	0.02001	0.0216579	0.0169991
1	0.039432	0.0676427	0.140547
0	0.0740994	0.0895512	0.096848
0	0.0240608	0.00757163	0.00436175
0	0.0230856	0.0166727	0.0126274
0	0.0521275	0.0499197	0.0540039
0	0.0571202	0.0530498	0.042478
0	0.0141768	0.0142519	0.0105537
0	0.0166842	0.0170656	0.00765583
0	0.0405895	0.0421647	0.0476897
0	0.0102928	0.0116954	0.0109948
0	0.0177896	0.0167324	0.0220719
0	0.0257822	0.0219051	0.0137425
0	0.0311406	0.0221475	0.0188002
0	0.0344138	0.0201716	0.0133432
0	0.164948	0.126754	0.0716975
0	0.039722	0.0505904	0.0465025
0	0.0698	0.0643155	0.0413418
0	0.0134638	0.0120382	0.0104072
0	0.0214702	0.0202817	0.0227408
0	0.0313779	0.0214915	0.0374246
0	0.0287229	0.0172792	0.00964002
0	0.0625531	0.0734571	0.0829276
0	0.0435621	0.0509382	0.0378125
0	0.0149631	0.00977097	0.0038512
0	0.0233181	0.0214316	0.0186275
0	0.0179156	0.0144087	0.0117526
0	0.0578258	0.0569327	0.0692522
0	0.0126896	0.010971	0.0368394
0	0.0310451	0.0259352	0.026884
0	0.0334015	0.0284709	0.0257999
0	0.0215121	0.0254718	0.0150558
0	0.0123889	0.0109298	0.00970788
0	0.0597563	0.0472316	0.0457123
0	0.0618621	0.057037	0.0477043
0	0.0254968	0.0169718	0.0106914
0	0.0870869	0.0570716	0.102104
0	0.0457197	0.0264752	0.0230178
0	0.0322481	0.0268201	0.0405136
0	0.0907054	0.0865647	0.0704603
0	0.0196423	0.0199854	0.00941479
0	0.0266495	0.0190636	0.0103727
0	0.0152585	0.0146381	0.0117309
0	0.0264445	0.0244386	0.0220092
0	0.0189018	0.0168748	0.0136199
0	0.0449426	0.017933	0.0135092
0	0.0818216	0.103727	0.066212
0	0.0532285	0.0558213	0.0477409
0	0.010464	0.00354246	0.00207489
0	0.0138486	0.0198808	0.017553
0	0.0331515	0.0329303	0.0124471
0	0.0340512	0.0468087	0.0513212
0	0.0440674	0.0576192	0.0636559
0	0.0397656	0.0505378	0.0492673
0	0.733858	0.745942	0.572886
0	0.0186943	0.0217747	0.016987
0	0.0428891	0.05519	0.0664364
0	0.113262	0.0814363	0.116898
0	0.0279089	0.0262629	0.0215816
0	0.0482476	0.0382188	0.0232528
0	0.01136	0.00960686	0.00771776
0	0.0110434	0.0120884	0.00941683
0	0.0686451	0.0889233	0.103315
0	0.0101515	0.0103255	0.00851227
0	0.0252292	0.0261059	0.0258353
0	0.0123663	0.0100925	0.0123163
0	0.0175616	0.0148757	0.0131973
0	0.120912	0.133859	0.211607
0	0.0356787	0.0360938	0.0175876
1	0.0651225	0.0717019	0.0611736
0	0.0188617	0.0125811	0.00743813
0	0.0325292	0.0326587	0.0325748
0	0.0162183	0.0151075	0.00901564
0	0.0197606	0.022348	0.0325431
0	0.0255937	0.01523	0.0113488
0	0.0738674	0.0832242	0.0460297
0	0.0556562	0.0618537	0.0336688
1	0.0636518	0.101369	0.0943471
0	0.0120596	0.0129121	0.00819041
0	0.0283601	0.0301073	0.0337179
0	0.0171819	0.0130187	0.013496
0	0.0145588	0.0131842	0.00639655
0	0.0728766	0.0469869	0.0512424
0	0.0381089	0.067218	0.0314958
0	0.013505	0.0127861	0.0111482
0	0.0270723	0.0249382	0.0305092
0	0.0117537	0.0125317	0.00546432
0	0.0412117	0.0340132	0.0376961
0	0.0240882	0.0199107	0.0133156
0	0.0165461	0.0158668	0.0138808
0	0.0364148	0.0240276	0.0268596
0	0.00974092	0.00639851	0.00475057
0	0.0171865	0.021043	0.0102407
0	0.0158307	0.012593	0.0115469
0	0.0534925	0.029411	0.0273059
0	0.0452857	0.0308766	0.0217706
0	0.0179468	0.0252476	0.0243902
0	0.0102351	0.00858494	0.00842178
0	0.015053	0.0117561	0.00971048
0	0.025327	0.0232562	0.0189723
0	0.0282611	0.0255899	0.0190863
0	0.0291657	0.0381849	0.0455864
0	0.0259022	0.0135197	0.01234
0	0.0160138	0.0156127	0.00910128
0	0.00895907	0.00760918	0.00486136
0	0.0425585	0.0366472	0.0182452
0	0.016449	0.0169604	0.0161274
0	0.0344939	0.0261861	0.0225858
0	0.0405764	0.0627286	0.0367023
0	0.026939	0.023949	0.0152581
0	0.0653554	0.0760618	0.0989331
0	0.0426919	0.0356328	0.0246405
0	0.0187751	0.0197783	0.00812047
0	0.0402737	0.0413579	0.0278163
0	0.0583637	0.0487843	0.0552512
0	0.0164663	0.0173933	0.00883041
0	0.0535314	0.046502	0.048944
0	0.0306731	0.0144401	0.0210947
0	0.0137478	0.0160362	0.0183198
0	0.0176269	0.0143377	0.015908
0	0.0169431	0.0134857	0.00756366
0	0.0203652	0.0221232	0.0281004
0	0.126704	0.140749	0.151525
0	0.0153923	0.006573	0.00707458
[truncated: 3,272 more rows]
